# Supplementary material for: Ubiquitin specific peptidase 37 and PCNA interaction promotes osteosarcoma pathogenesis by modulating replication fork progression
Source: J Transl Med. 2023 Apr 28;21:286. doi: 10.1186/s12967-023-04126-2 (PMC10142227; doi:10.1186/s12967-023-04126-2)
Supplement: Supplementary file 3 — Additional file 3: Table S2. List of differentially expressed genes between WT VS OE. [file 12967_2023_4126_MOESM3_ESM.xlsx]

## Sheet: log 2  down 
gene_id	log2FoldChange	pvalue	gene_name	gene_chr	gene_description
ENSG00000277561	-8.28492	2.09586e-08	GOLGA8IP	15	golgin A8 family member I, pseudogene [Source:HGNC Symbol;Acc:HGNC:26660]
ENSG00000113578	-8.08766	1.16814e-07	FGF1	5	fibroblast growth factor 1 [Source:HGNC Symbol;Acc:HGNC:3665]
ENSG00000073737	-8.04475	1.67165e-07	DHRS9	2	dehydrogenase/reductase 9 [Source:HGNC Symbol;Acc:HGNC:16888]
ENSG00000162366	-8.00053	2.40483e-07	PDZK1IP1	1	PDZK1 interacting protein 1 [Source:HGNC Symbol;Acc:HGNC:16887]
ENSG00000163751	-7.80869	1.08934e-06	CPA3	3	carboxypeptidase A3 [Source:HGNC Symbol;Acc:HGNC:2298]
ENSG00000012779	-7.75646	1.61305e-06	ALOX5	10	arachidonate 5-lipoxygenase [Source:HGNC Symbol;Acc:HGNC:435]
ENSG00000136869	-7.52629	8.28134e-06	TLR4	9	toll like receptor 4 [Source:HGNC Symbol;Acc:HGNC:11850]
ENSG00000099139	-7.32583	3.04594e-05	PCSK5	9	proprotein convertase subtilisin/kexin type 5 [Source:HGNC Symbol;Acc:HGNC:8747]
ENSG00000186451	-7.32583	3.04594e-05	SPATA12	3	spermatogenesis associated 12 [Source:HGNC Symbol;Acc:HGNC:23221]
ENSG00000138271	-7.32583	3.04594e-05	GPR87	3	G protein-coupled receptor 87 [Source:HGNC Symbol;Acc:HGNC:4538]
ENSG00000248698	-7.25231	4.77659e-05	LINC01085	4	long intergenic non-protein coding RNA 1085 [Source:HGNC Symbol;Acc:HGNC:27198]
ENSG00000262903	-7.25231	4.77659e-05	AC027796.4	17	uncharacterized LOC105371492 [Source:NCBI gene;Acc:105371492]
ENSG00000101096	-7.17483	7.55368e-05	NFATC2	20	nuclear factor of activated T cells 2 [Source:HGNC Symbol;Acc:HGNC:7776]
ENSG00000002726	-7.09295	0.000120499	AOC1	7	amine oxidase, copper containing 1 [Source:HGNC Symbol;Acc:HGNC:80]
ENSG00000124772	-7.09295	0.000120499	CPNE5	6	copine 5 [Source:HGNC Symbol;Acc:HGNC:2318]
ENSG00000144583	-7.00615	0.000193974	MARCHF4	2	membrane associated ring-CH-type finger 4 [Source:HGNC Symbol;Acc:HGNC:29269]
ENSG00000176563	-6.91379	0.000315208	CNTD1	17	cyclin N-terminal domain containing 1 [Source:HGNC Symbol;Acc:HGNC:26847]
ENSG00000218690	-6.91379	0.000315208	HIST1H2APS4	6	histone cluster 1 H2A pseudogene 4 [Source:HGNC Symbol;Acc:HGNC:4732]
ENSG00000137869	-6.91379	0.000315208	CYP19A1	15	cytochrome P450 family 19 subfamily A member 1 [Source:HGNC Symbol;Acc:HGNC:2594]
ENSG00000231666	-6.91379	0.000315208	LINC01704	1	long intergenic non-protein coding RNA 1704 [Source:HGNC Symbol;Acc:HGNC:52492]
ENSG00000100628	-6.91379	0.000315208	ASB2	14	ankyrin repeat and SOCS box containing 2 [Source:HGNC Symbol;Acc:HGNC:16012]
ENSG00000225030	-6.81511	0.000517265	AL355483.1	1	novel transcript
ENSG00000180998	-6.70918	0.00085757	GPR137C	14	G protein-coupled receptor 137C [Source:HGNC Symbol;Acc:HGNC:25445]
ENSG00000166589	-6.70918	0.00085757	CDH16	16	cadherin 16 [Source:HGNC Symbol;Acc:HGNC:1755]
ENSG00000188883	-6.70918	0.00085757	KLRG2	7	killer cell lectin like receptor G2 [Source:HGNC Symbol;Acc:HGNC:24778]
ENSG00000258674	-6.70918	0.00085757	AC011448.1	19	readthrough between NDUFA13 and YJEFN3
ENSG00000134516	-6.70918	0.00085757	DOCK2	5	dedicator of cytokinesis 2 [Source:HGNC Symbol;Acc:HGNC:2988]
ENSG00000214049	-6.70918	0.00085757	UCA1	19	urothelial cancer associated 1 [Source:HGNC Symbol;Acc:HGNC:37126]
ENSG00000279368	-6.59485	0.00143701	AL031123.3	6	TEC
ENSG00000123119	-6.59485	0.00143701	NECAB1	8	N-terminal EF-hand calcium binding protein 1 [Source:HGNC Symbol;Acc:HGNC:20983]
ENSG00000145861	-6.59485	0.00143701	C1QTNF2	5	C1q and TNF related 2 [Source:HGNC Symbol;Acc:HGNC:14325]
ENSG00000124491	-6.59485	0.00143701	F13A1	6	coagulation factor XIII A chain [Source:HGNC Symbol;Acc:HGNC:3531]
ENSG00000131203	-6.59485	0.00143701	IDO1	8	indoleamine 2,3-dioxygenase 1 [Source:HGNC Symbol;Acc:HGNC:6059]
ENSG00000260075	-4.95484	9.26662e-07	NSFP1	17	N-ethylmaleimide-sensitive factor pseudogene 1 [Source:HGNC Symbol;Acc:HGNC:31405]
ENSG00000081059	-4.82604	2.58666e-06	TCF7	5	transcription factor 7 [Source:HGNC Symbol;Acc:HGNC:11639]
ENSG00000159167	-4.6846	7.53307e-06	STC1	8	stanniocalcin 1 [Source:HGNC Symbol;Acc:HGNC:11373]
ENSG00000134668	-4.63377	2.41052e-11	SPOCD1	1	SPOC domain containing 1 [Source:HGNC Symbol;Acc:HGNC:26338]
ENSG00000122547	-4.50679	3.85784e-13	EEPD1	7	endonuclease/exonuclease/phosphatase family domain containing 1 [Source:HGNC Symbol;Acc:HGNC:22223]
ENSG00000169067	-4.46102	1.51753e-07	ACTBL2	5	actin, beta like 2 [Source:HGNC Symbol;Acc:HGNC:17780]
ENSG00000213626	-4.43008	2.01077e-07	LBH	2	limb bud and heart development [Source:HGNC Symbol;Acc:HGNC:29532]
ENSG00000258791	-4.43008	2.01077e-07	LINC00520	14	long intergenic non-protein coding RNA 520 [Source:HGNC Symbol;Acc:HGNC:19843]
ENSG00000115363	-4.3518	7.35111e-05	EVA1A	2	eva-1 homolog A, regulator of programmed cell death [Source:HGNC Symbol;Acc:HGNC:25816]
ENSG00000236123	-4.28803	0.000109596	CEACAMP11	19	carcinoembryonic antigen related cell adhesion molecule pseudogene 11 [Source:HGNC Symbol;Acc:HGNC:1823]
ENSG00000071242	-4.2213	0.000164371	RPS6KA2	6	ribosomal protein S6 kinase A2 [Source:HGNC Symbol;Acc:HGNC:10431]
ENSG00000101265	-4.15134	0.000248027	RASSF2	20	Ras association domain family member 2 [Source:HGNC Symbol;Acc:HGNC:9883]
ENSG00000239332	-4.15134	0.000248027	LINC01119	2	long intergenic non-protein coding RNA 1119 [Source:HGNC Symbol;Acc:HGNC:49262]
ENSG00000125378	-4.15134	0.000248027	BMP4	14	bone morphogenetic protein 4 [Source:HGNC Symbol;Acc:HGNC:1071]
ENSG00000260604	-4.12233	9.16423e-13	AL590004.3	6	novel transcript
ENSG00000166816	-4.07782	0.000376589	LDHD	16	lactate dehydrogenase D [Source:HGNC Symbol;Acc:HGNC:19708]
ENSG00000106258	-4.07782	0.000376589	CYP3A5	7	cytochrome P450 family 3 subfamily A member 5 [Source:HGNC Symbol;Acc:HGNC:2638]
ENSG00000227533	-4.07782	0.000376589	SLC2A1-AS1	1	SLC2A1 antisense RNA 1 [Source:HGNC Symbol;Acc:HGNC:44187]
ENSG00000111335	-4.03703	5.52293e-06	OAS2	12	2'-5'-oligoadenylate synthetase 2 [Source:HGNC Symbol;Acc:HGNC:8087]
ENSG00000183876	-4.02207	2.52664e-07	ARSI	5	arylsulfatase family member I [Source:HGNC Symbol;Acc:HGNC:32521]
ENSG00000260710	-4.00034	0.000575412	AC120498.4	16	novel transcript
ENSG00000261118	-4.00034	0.000575412	AC092123.1	16	uncharacterized LOC101927863 [Source:NCBI gene;Acc:101927863]
ENSG00000255375	-4.00034	0.000575412	AL078612.2	11	uncharacterized LOC107984322 [Source:NCBI gene;Acc:107984322]
ENSG00000150510	-3.99536	7.62631e-06	FAM124A	13	family with sequence similarity 124 member A [Source:HGNC Symbol;Acc:HGNC:26413]
ENSG00000183128	-3.95246	1.05718e-05	CALHM3	10	calcium homeostasis modulator 3 [Source:HGNC Symbol;Acc:HGNC:23458]
ENSG00000203797	-3.91846	0.000884859	DDO	6	D-aspartate oxidase [Source:HGNC Symbol;Acc:HGNC:2727]
ENSG00000231412	-3.90823	1.47133e-05	AC005392.2	19	novel transcript
ENSG00000153233	-3.86901	3.23979e-09	PTPRR	12	protein tyrosine phosphatase, receptor type R [Source:HGNC Symbol;Acc:HGNC:9680]
ENSG00000138639	-3.83166	0.00136958	ARHGAP24	4	Rho GTPase activating protein 24 [Source:HGNC Symbol;Acc:HGNC:25361]
ENSG00000179583	-3.83166	0.00136958	CIITA	16	class II major histocompatibility complex transactivator [Source:HGNC Symbol;Acc:HGNC:7067]
ENSG00000145536	-3.83166	0.00136958	ADAMTS16	5	ADAM metallopeptidase with thrombospondin type 1 motif 16 [Source:HGNC Symbol;Acc:HGNC:17108]
ENSG00000160460	-3.8155	2.88486e-05	SPTBN4	19	spectrin beta, non-erythrocytic 4 [Source:HGNC Symbol;Acc:HGNC:14896]
ENSG00000186326	-3.7668	4.06483e-05	RGS9BP	19	regulator of G protein signaling 9 binding protein [Source:HGNC Symbol;Acc:HGNC:30304]
ENSG00000166473	-3.7668	4.06483e-05	PKD1L2	16	polycystin 1 like 2 (gene/pseudogene) [Source:HGNC Symbol;Acc:HGNC:21715]
ENSG00000058085	-3.74272	2.92109e-06	LAMC2	1	laminin subunit gamma 2 [Source:HGNC Symbol;Acc:HGNC:6493]
ENSG00000122641	-3.71639	5.75184e-05	INHBA	7	inhibin subunit beta A [Source:HGNC Symbol;Acc:HGNC:6066]
ENSG00000100342	-3.71346	5.02754e-09	APOL1	22	apolipoprotein L1 [Source:HGNC Symbol;Acc:HGNC:618]
ENSG00000123453	-3.70375	4.68596e-07	SARDH	9	sarcosine dehydrogenase [Source:HGNC Symbol;Acc:HGNC:10536]
ENSG00000205978	-3.67254	5.19332e-06	NYNRIN	14	NYN domain and retroviral integrase containing [Source:HGNC Symbol;Acc:HGNC:20165]
ENSG00000230882	-3.67191	1.1148e-09	AC005077.4	7	hypothetical protein LOC285908 (LOC285908) pseudogene
ENSG00000182580	-3.66416	8.1742e-05	EPHB3	3	EPH receptor B3 [Source:HGNC Symbol;Acc:HGNC:3394]
ENSG00000275895	-3.64597	9.55583e-14	U2AF1L5	21	U2 small nuclear RNA auxiliary factor 1 like 5 [Source:HGNC Symbol;Acc:HGNC:51830]
ENSG00000228696	-3.62148	9.86692e-07	ARL17B	17	ADP ribosylation factor like GTPase 17B [Source:HGNC Symbol;Acc:HGNC:32387]
ENSG00000100298	-3.56043	1.25995e-05	APOBEC3H	22	apolipoprotein B mRNA editing enzyme catalytic subunit 3H [Source:HGNC Symbol;Acc:HGNC:24100]
ENSG00000175084	-3.53424	2.12165e-06	DES	2	desmin [Source:HGNC Symbol;Acc:HGNC:2770]
ENSG00000213694	-3.52744	1.16078e-07	S1PR3	9	sphingosine-1-phosphate receptor 3 [Source:HGNC Symbol;Acc:HGNC:3167]
ENSG00000136689	-3.49299	1.97375e-08	IL1RN	2	interleukin 1 receptor antagonist [Source:HGNC Symbol;Acc:HGNC:6000]
ENSG00000132688	-3.48984	2.85523e-10	NES	1	nestin [Source:HGNC Symbol;Acc:HGNC:7756]
ENSG00000092068	-3.48114	5.93568e-08	SLC7A8	14	solute carrier family 7 member 8 [Source:HGNC Symbol;Acc:HGNC:11066]
ENSG00000181634	-3.46302	7.14495e-08	TNFSF15	9	TNF superfamily member 15 [Source:HGNC Symbol;Acc:HGNC:11931]
ENSG00000173175	-3.434	0.000348534	ADCY5	3	adenylate cyclase 5 [Source:HGNC Symbol;Acc:HGNC:236]
ENSG00000204941	-3.434	0.000348534	PSG5	19	pregnancy specific beta-1-glycoprotein 5 [Source:HGNC Symbol;Acc:HGNC:9522]
ENSG00000241316	-3.37022	0.000506526	SUCLG2-AS1	3	SUCLG2 antisense RNA 1 (head to head) [Source:HGNC Symbol;Acc:HGNC:49643]
ENSG00000125398	-3.35712	5.25974e-09	SOX9	17	SRY-box 9 [Source:HGNC Symbol;Acc:HGNC:11204]
ENSG00000140297	-3.35651	3.66059e-08	GCNT3	15	glucosaminyl (N-acetyl) transferase 3, mucin type [Source:HGNC Symbol;Acc:HGNC:4205]
ENSG00000119514	-3.35174	5.88889e-05	GALNT12	9	polypeptide N-acetylgalactosaminyltransferase 12 [Source:HGNC Symbol;Acc:HGNC:19877]
ENSG00000164120	-3.33822	2.17695e-08	HPGD	4	15-hydroxyprostaglandin dehydrogenase [Source:HGNC Symbol;Acc:HGNC:5154]
ENSG00000198842	-3.33624	2.52371e-06	DUSP27	1	dual specificity phosphatase 27, atypical [Source:HGNC Symbol;Acc:HGNC:25034]
ENSG00000233225	-3.3035	0.000739506	AC004987.2	7	single stranded DNA binding protein 3 (SSBP3) pseudogene
ENSG00000146966	-3.3035	0.000739506	DENND2A	7	DENN domain containing 2A [Source:HGNC Symbol;Acc:HGNC:22212]
ENSG00000163803	-3.25901	0.000111734	PLB1	2	phospholipase B1 [Source:HGNC Symbol;Acc:HGNC:30041]
ENSG00000237499	-3.25072	5.25939e-06	AL357060.1	6	uncharacterized LOC100130476 [Source:NCBI gene;Acc:100130476]
ENSG00000065618	-3.23354	0.00108459	COL17A1	10	collagen type XVII alpha 1 chain [Source:HGNC Symbol;Acc:HGNC:2194]
ENSG00000172379	-3.21626	8.73049e-11	ARNT2	15	aryl hydrocarbon receptor nuclear translocator 2 [Source:HGNC Symbol;Acc:HGNC:16876]
ENSG00000243224	-3.21031	0.000154712	AC006252.1	3	uncharacterized LOC101929054 [Source:NCBI gene;Acc:101929054]
ENSG00000168785	-3.21031	0.000154712	TSPAN5	4	tetraspanin 5 [Source:HGNC Symbol;Acc:HGNC:17753]
ENSG00000272695	-3.19869	3.99333e-07	GAS6-DT	13	GAS6 divergent transcript [Source:HGNC Symbol;Acc:HGNC:43694]
ENSG00000183091	-3.16001	0.00159793	NEB	2	nebulin [Source:HGNC Symbol;Acc:HGNC:7720]
ENSG00000175946	-3.16001	0.00159793	KLHL38	8	kelch like family member 38 [Source:HGNC Symbol;Acc:HGNC:34435]
ENSG00000169896	-3.16001	0.00159793	ITGAM	16	integrin subunit alpha M [Source:HGNC Symbol;Acc:HGNC:6149]
ENSG00000261371	-3.16001	0.00159793	PECAM1	17	platelet and endothelial cell adhesion molecule 1 [Source:HGNC Symbol;Acc:HGNC:8823]
ENSG00000012124	-3.15977	1.35849e-06	CD22	19	CD22 molecule [Source:HGNC Symbol;Acc:HGNC:1643]
ENSG00000050165	-3.12819	1.44331e-05	DKK3	11	dickkopf WNT signaling pathway inhibitor 3 [Source:HGNC Symbol;Acc:HGNC:2893]
ENSG00000144596	-3.12418	3.92609e-07	GRIP2	3	glutamate receptor interacting protein 2 [Source:HGNC Symbol;Acc:HGNC:23841]
ENSG00000127124	-3.12302	2.62589e-09	HIVEP3	1	human immunodeficiency virus type I enhancer binding protein 3 [Source:HGNC Symbol;Acc:HGNC:13561]
ENSG00000180730	-3.11952	7.10697e-08	SHISA2	13	shisa family member 2 [Source:HGNC Symbol;Acc:HGNC:20366]
ENSG00000111348	-3.11773	1.04306e-09	ARHGDIB	12	Rho GDP dissociation inhibitor beta [Source:HGNC Symbol;Acc:HGNC:679]
ENSG00000251169	-3.09933	1.03408e-06	LINC01843	5	long intergenic non-protein coding RNA 1843 [Source:HGNC Symbol;Acc:HGNC:52659]
ENSG00000101670	-3.09469	2.54647e-08	LIPG	18	lipase G, endothelial type [Source:HGNC Symbol;Acc:HGNC:6623]
ENSG00000179913	-3.06685	3.15101e-06	B3GNT3	19	UDP-GlcNAc:betaGal beta-1,3-N-acetylglucosaminyltransferase 3 [Source:HGNC Symbol;Acc:HGNC:13528]
ENSG00000251209	-3.05348	0.000419448	LINC00923	15	long intergenic non-protein coding RNA 923 [Source:HGNC Symbol;Acc:HGNC:28088]
ENSG00000116254	-3.05348	0.000419448	CHD5	1	chromodomain helicase DNA binding protein 5 [Source:HGNC Symbol;Acc:HGNC:16816]
ENSG00000259070	-3.05348	0.000419448	LINC00639	14	long intergenic non-protein coding RNA 639 [Source:HGNC Symbol;Acc:HGNC:27502]
ENSG00000250722	-2.99718	0.000589	SELENOP	5	selenoprotein P [Source:HGNC Symbol;Acc:HGNC:10751]
ENSG00000167588	-2.99718	0.000589	GPD1	12	glycerol-3-phosphate dehydrogenase 1 [Source:HGNC Symbol;Acc:HGNC:4455]
ENSG00000028137	-2.96242	3.51551e-08	TNFRSF1B	1	TNF receptor superfamily member 1B [Source:HGNC Symbol;Acc:HGNC:11917]
ENSG00000100167	-2.95116	0.000186219	SEPT3	22	septin 3 [Source:HGNC Symbol;Acc:HGNC:10750]
ENSG00000186862	-2.93858	0.000829981	PDZD7	10	PDZ domain containing 7 [Source:HGNC Symbol;Acc:HGNC:26257]
ENSG00000149090	-2.93858	0.000829981	PAMR1	11	peptidase domain containing associated with muscle regeneration 1 [Source:HGNC Symbol;Acc:HGNC:24554]
ENSG00000243137	-2.93616	3.65322e-08	PSG4	19	pregnancy specific beta-1-glycoprotein 4 [Source:HGNC Symbol;Acc:HGNC:9521]
ENSG00000267147	-2.93358	2.37703e-05	LINC01842	19	long intergenic non-protein coding RNA 1842 [Source:HGNC Symbol;Acc:HGNC:52656]
ENSG00000136859	-2.93099	4.93221e-07	ANGPTL2	9	angiopoietin like 2 [Source:HGNC Symbol;Acc:HGNC:490]
ENSG00000099953	-2.90674	4.07349e-07	MMP11	22	matrix metallopeptidase 11 [Source:HGNC Symbol;Acc:HGNC:7157]
ENSG00000099617	-2.90553	0.000252157	EFNA2	19	ephrin A2 [Source:HGNC Symbol;Acc:HGNC:3222]
ENSG00000163508	-2.90264	3.03616e-05	EOMES	3	eomesodermin [Source:HGNC Symbol;Acc:HGNC:3372]
ENSG00000167191	-2.89194	6.12978e-10	GPRC5B	16	G protein-coupled receptor class C group 5 member B [Source:HGNC Symbol;Acc:HGNC:13308]
ENSG00000171346	-2.88828	1.4617e-05	KRT15	17	keratin 15 [Source:HGNC Symbol;Acc:HGNC:6421]
ENSG00000133477	-2.85842	0.000342416	FAM83F	22	family with sequence similarity 83 member F [Source:HGNC Symbol;Acc:HGNC:25148]
ENSG00000166394	-2.85317	9.45778e-06	CYB5R2	11	cytochrome b5 reductase 2 [Source:HGNC Symbol;Acc:HGNC:24376]
ENSG00000079385	-2.85317	9.45778e-06	CEACAM1	19	carcinoembryonic antigen related cell adhesion molecule 1 [Source:HGNC Symbol;Acc:HGNC:1814]
ENSG00000117228	-2.8413	4.53209e-08	GBP1	1	guanylate binding protein 1 [Source:HGNC Symbol;Acc:HGNC:4182]
ENSG00000166578	-2.80972	0.000466301	IQCD	12	IQ motif containing D [Source:HGNC Symbol;Acc:HGNC:25168]
ENSG00000204174	-2.80972	0.000466301	NPY4R	10	neuropeptide Y receptor Y4 [Source:HGNC Symbol;Acc:HGNC:9329]
ENSG00000153993	-2.80972	0.000466301	SEMA3D	7	semaphorin 3D [Source:HGNC Symbol;Acc:HGNC:10726]
ENSG00000164638	-2.80352	1.44109e-05	SLC29A4	7	solute carrier family 29 member 4 [Source:HGNC Symbol;Acc:HGNC:23097]
ENSG00000172638	-2.75931	0.000636793	EFEMP2	11	EGF containing fibulin extracellular matrix protein 2 [Source:HGNC Symbol;Acc:HGNC:3219]
ENSG00000171522	-2.75597	1.16577e-07	PTGER4	5	prostaglandin E receptor 4 [Source:HGNC Symbol;Acc:HGNC:9596]
ENSG00000143507	-2.73919	7.47637e-08	DUSP10	1	dual specificity phosphatase 10 [Source:HGNC Symbol;Acc:HGNC:3065]
ENSG00000219607	-2.7337	1.41028e-05	PPP1R3G	6	protein phosphatase 1 regulatory subunit 3G [Source:HGNC Symbol;Acc:HGNC:14945]
ENSG00000067798	-2.7337	1.41028e-05	NAV3	12	neuron navigator 3 [Source:HGNC Symbol;Acc:HGNC:15998]
ENSG00000183421	-2.71538	5.81712e-05	RIPK4	21	receptor interacting serine/threonine kinase 4 [Source:HGNC Symbol;Acc:HGNC:496]
ENSG00000082074	-2.71324	2.41424e-07	FYB1	5	FYN binding protein 1 [Source:HGNC Symbol;Acc:HGNC:4036]
ENSG00000186399	-2.70709	0.000872039	GOLGA8R	15	golgin A8 family member R [Source:HGNC Symbol;Acc:HGNC:44407]
ENSG00000136235	-2.69481	2.90639e-09	GPNMB	7	glycoprotein nmb [Source:HGNC Symbol;Acc:HGNC:4462]
ENSG00000182612	-2.68541	1.5395e-08	TSPAN10	17	tetraspanin 10 [Source:HGNC Symbol;Acc:HGNC:29942]
ENSG00000010319	-2.68219	0.000372105	SEMA3G	3	semaphorin 3G [Source:HGNC Symbol;Acc:HGNC:30400]
ENSG00000108551	-2.66637	9.30708e-06	RASD1	17	ras related dexamethasone induced 1 [Source:HGNC Symbol;Acc:HGNC:15828]
ENSG00000169583	-2.66279	1.33997e-07	CLIC3	9	chloride intracellular channel 3 [Source:HGNC Symbol;Acc:HGNC:2064]
ENSG00000188015	-2.65526	1.45556e-07	S100A3	1	S100 calcium binding protein A3 [Source:HGNC Symbol;Acc:HGNC:10493]
ENSG00000235501	-2.65289	0.00119746	AC105942.1	1	hCG2028352-like [Source:NCBI gene;Acc:729970]
ENSG00000186564	-2.65282	9.34767e-05	FOXD2	1	forkhead box D2 [Source:HGNC Symbol;Acc:HGNC:3803]
ENSG00000148735	-2.6402	7.73676e-06	PLEKHS1	10	pleckstrin homology domain containing S1 [Source:HGNC Symbol;Acc:HGNC:26285]
ENSG00000128918	-2.63606	3.17962e-05	ALDH1A2	15	aldehyde dehydrogenase 1 family member A2 [Source:HGNC Symbol;Acc:HGNC:15472]
ENSG00000171236	-2.62734	4.63006e-07	LRG1	19	leucine rich alpha-2-glycoprotein 1 [Source:HGNC Symbol;Acc:HGNC:29480]
ENSG00000166592	-2.61869	3.83148e-09	RRAD	16	RRAD, Ras related glycolysis inhibitor and calcium channel regulator [Source:HGNC Symbol;Acc:HGNC:10446]
ENSG00000162511	-2.60058	2.34937e-07	LAPTM5	1	lysosomal protein transmembrane 5 [Source:HGNC Symbol;Acc:HGNC:29612]
ENSG00000112139	-2.59822	5.67025e-07	MDGA1	6	MAM domain containing glycosylphosphatidylinositol anchor 1 [Source:HGNC Symbol;Acc:HGNC:19267]
ENSG00000125872	-2.59659	0.0016487	LRRN4	20	leucine rich repeat neuronal 4 [Source:HGNC Symbol;Acc:HGNC:16208]
ENSG00000183762	-2.59421	3.19474e-07	KREMEN1	22	kringle containing transmembrane protein 1 [Source:HGNC Symbol;Acc:HGNC:17550]
ENSG00000079393	-2.59235	0.000660977	DUSP13	10	dual specificity phosphatase 13 [Source:HGNC Symbol;Acc:HGNC:19681]
ENSG00000253227	-2.59235	0.000660977	AC090192.2	8	novel transcript
ENSG00000166736	-2.58742	0.000151266	HTR3A	11	5-hydroxytryptamine receptor 3A [Source:HGNC Symbol;Acc:HGNC:5297]
ENSG00000153495	-2.58742	0.000151266	TEX29	13	testis expressed 29 [Source:HGNC Symbol;Acc:HGNC:20370]
ENSG00000060140	-2.58286	1.92024e-05	STYK1	12	serine/threonine/tyrosine kinase 1 [Source:HGNC Symbol;Acc:HGNC:18889]
ENSG00000104833	-2.56233	1.53782e-05	TUBB4A	19	tubulin beta 4A class IVa [Source:HGNC Symbol;Acc:HGNC:20774]
ENSG00000179023	-2.56233	1.53782e-05	KLHDC7A	1	kelch domain containing 7A [Source:HGNC Symbol;Acc:HGNC:26791]
ENSG00000177614	-2.55619	0.000103342	PGBD5	1	piggyBac transposable element derived 5 [Source:HGNC Symbol;Acc:HGNC:19405]
ENSG00000233695	-2.5494	8.04051e-07	GAS6-AS1	13	GAS6 antisense RNA 1 [Source:HGNC Symbol;Acc:HGNC:39826]
ENSG00000085117	-2.5494	8.04051e-07	CD82	11	CD82 molecule [Source:HGNC Symbol;Acc:HGNC:6210]
ENSG00000175294	-2.53567	4.39671e-05	CATSPER1	11	cation channel sperm associated 1 [Source:HGNC Symbol;Acc:HGNC:17116]
ENSG00000118503	-2.52153	9.03826e-08	TNFAIP3	6	TNF alpha induced protein 3 [Source:HGNC Symbol;Acc:HGNC:11896]
ENSG00000249306	-2.51891	0.000246499	LINC01411	5	long intergenic non-protein coding RNA 1411 [Source:HGNC Symbol;Acc:HGNC:50703]
ENSG00000182179	-2.51891	0.000246499	UBA7	3	ubiquitin like modifier activating enzyme 7 [Source:HGNC Symbol;Acc:HGNC:12471]
ENSG00000167656	-2.51157	1.53846e-07	LY6D	8	lymphocyte antigen 6 family member D [Source:HGNC Symbol;Acc:HGNC:13348]
ENSG00000185585	-2.50132	1.61024e-08	OLFML2A	9	olfactomedin like 2A [Source:HGNC Symbol;Acc:HGNC:27270]
ENSG00000176092	-2.49618	1.15688e-06	CRYBG2	1	crystallin beta-gamma domain containing 2 [Source:HGNC Symbol;Acc:HGNC:17295]
ENSG00000139567	-2.49495	0.000162828	ACVRL1	12	activin A receptor like type 1 [Source:HGNC Symbol;Acc:HGNC:175]
ENSG00000186417	-2.49495	0.000162828	GLDN	15	gliomedin [Source:HGNC Symbol;Acc:HGNC:29514]
ENSG00000112297	-2.48577	2.04959e-07	CRYBG1	6	crystallin beta-gamma domain containing 1 [Source:HGNC Symbol;Acc:HGNC:356]
ENSG00000145040	-2.48245	1.17463e-05	UCN2	3	urocortin 2 [Source:HGNC Symbol;Acc:HGNC:18414]
ENSG00000143375	-2.45734	1.95679e-05	CGN	1	cingulin [Source:HGNC Symbol;Acc:HGNC:17429]
ENSG00000185567	-2.44829	4.50545e-08	AHNAK2	14	AHNAK nucleoprotein 2 [Source:HGNC Symbol;Acc:HGNC:20125]
ENSG00000142173	-2.42813	1.30906e-06	COL6A2	21	collagen type VI alpha 2 chain [Source:HGNC Symbol;Acc:HGNC:2212]
ENSG00000081923	-2.42785	3.42847e-05	ATP8B1	18	ATPase phospholipid transporting 8B1 [Source:HGNC Symbol;Acc:HGNC:3706]
ENSG00000105641	-2.42501	0.000877744	SLC5A5	19	solute carrier family 5 member 5 [Source:HGNC Symbol;Acc:HGNC:11040]
ENSG00000007516	-2.42501	0.000877744	BAIAP3	16	BAI1 associated protein 3 [Source:HGNC Symbol;Acc:HGNC:948]
ENSG00000162520	-2.42325	2.49726e-06	SYNC	1	syncoilin, intermediate filament protein [Source:HGNC Symbol;Acc:HGNC:28897]
ENSG00000140511	-2.41839	0.000172494	HAPLN3	15	hyaluronan and proteoglycan link protein 3 [Source:HGNC Symbol;Acc:HGNC:21446]
ENSG00000196220	-2.41504	5.31407e-05	SRGAP3	3	SLIT-ROBO Rho GTPase activating protein 3 [Source:HGNC Symbol;Acc:HGNC:19744]
ENSG00000189280	-2.41444	4.25848e-07	GJB5	1	gap junction protein beta 5 [Source:HGNC Symbol;Acc:HGNC:4287]
ENSG00000106665	-2.40238	4.69841e-06	CLIP2	7	CAP-Gly domain containing linker protein 2 [Source:HGNC Symbol;Acc:HGNC:2586]
ENSG00000197580	-2.39978	8.61201e-05	BCO2	11	beta-carotene oxygenase 2 [Source:HGNC Symbol;Acc:HGNC:18503]
ENSG00000197142	-2.39466	3.58702e-07	ACSL5	10	acyl-CoA synthetase long chain family member 5 [Source:HGNC Symbol;Acc:HGNC:16526]
ENSG00000089127	-2.38057	5.852e-07	OAS1	12	2'-5'-oligoadenylate synthetase 1 [Source:HGNC Symbol;Acc:HGNC:8086]
ENSG00000084731	-2.37307	2.3304e-07	KIF3C	2	kinesin family member 3C [Source:HGNC Symbol;Acc:HGNC:6321]
ENSG00000056558	-2.36567	5.74146e-05	TRAF1	9	TNF receptor associated factor 1 [Source:HGNC Symbol;Acc:HGNC:12031]
ENSG00000137267	-2.36456	2.00447e-07	TUBB2A	6	tubulin beta 2A class IIa [Source:HGNC Symbol;Acc:HGNC:12412]
ENSG00000197385	-2.35843	0.000266845	ZNF860	3	zinc finger protein 860 [Source:HGNC Symbol;Acc:HGNC:34513]
ENSG00000204389	-2.34729	1.08235e-07	HSPA1A	6	heat shock protein family A (Hsp70) member 1A [Source:HGNC Symbol;Acc:HGNC:5232]
ENSG00000187398	-2.33517	0.00151665	LUZP2	11	leucine zipper protein 2 [Source:HGNC Symbol;Acc:HGNC:23206]
ENSG00000108405	-2.33517	0.00151665	P2RX1	17	purinergic receptor P2X 1 [Source:HGNC Symbol;Acc:HGNC:8533]
ENSG00000180318	-2.33189	0.000860935	ALX1	12	ALX homeobox 1 [Source:HGNC Symbol;Acc:HGNC:1494]
ENSG00000143845	-2.33189	0.000860935	ETNK2	1	ethanolamine kinase 2 [Source:HGNC Symbol;Acc:HGNC:25575]
ENSG00000173210	-2.33189	0.000860935	ABLIM3	5	actin binding LIM protein family member 3 [Source:HGNC Symbol;Acc:HGNC:29132]
ENSG00000117602	-2.33114	1.07527e-05	RCAN3	1	RCAN family member 3 [Source:HGNC Symbol;Acc:HGNC:3042]
ENSG00000117009	-2.32593	0.000221986	KMO	1	kynurenine 3-monooxygenase [Source:HGNC Symbol;Acc:HGNC:6381]
ENSG00000102362	-2.30734	4.04125e-06	SYTL4	X	synaptotagmin like 4 [Source:HGNC Symbol;Acc:HGNC:15588]
ENSG00000117226	-2.30275	4.35428e-05	GBP3	1	guanylate binding protein 3 [Source:HGNC Symbol;Acc:HGNC:4184]
ENSG00000114378	-2.30087	2.33271e-07	HYAL1	3	hyaluronoglucosaminidase 1 [Source:HGNC Symbol;Acc:HGNC:5320]
ENSG00000122694	-2.29872	0.000187233	GLIPR2	9	GLI pathogenesis related 2 [Source:HGNC Symbol;Acc:HGNC:18007]
ENSG00000147119	-2.2925	8.1304e-07	CHST7	X	carbohydrate sulfotransferase 7 [Source:HGNC Symbol;Acc:HGNC:13817]
ENSG00000221995	-2.29139	0.00111107	TIAF1	17	TGFB1-induced anti-apoptotic factor 1 [Source:HGNC Symbol;Acc:HGNC:11803]
ENSG00000160233	-2.28283	6.53258e-05	LRRC3	21	leucine rich repeat containing 3 [Source:HGNC Symbol;Acc:HGNC:14965]
ENSG00000143369	-2.28075	6.89386e-07	ECM1	1	extracellular matrix protein 1 [Source:HGNC Symbol;Acc:HGNC:3153]
ENSG00000142156	-2.27459	4.1263e-07	COL6A1	21	collagen type VI alpha 1 chain [Source:HGNC Symbol;Acc:HGNC:2211]
ENSG00000033122	-2.24973	0.0014361	LRRC7	1	leucine rich repeat containing 7 [Source:HGNC Symbol;Acc:HGNC:18531]
ENSG00000116701	-2.22964	1.41656e-05	NCF2	1	neutrophil cytosolic factor 2 [Source:HGNC Symbol;Acc:HGNC:7661]
ENSG00000265763	-2.2264	1.63754e-05	ZNF488	10	zinc finger protein 488 [Source:HGNC Symbol;Acc:HGNC:23535]
ENSG00000188042	-2.22322	0.000105987	ARL4C	2	ADP ribosylation factor like GTPase 4C [Source:HGNC Symbol;Acc:HGNC:698]
ENSG00000104368	-2.21337	3.10024e-06	PLAT	8	plasminogen activator, tissue type [Source:HGNC Symbol;Acc:HGNC:9051]
ENSG00000137501	-2.20435	6.55547e-05	SYTL2	11	synaptotagmin like 2 [Source:HGNC Symbol;Acc:HGNC:15585]
ENSG00000169247	-2.19782	8.40839e-05	SH3TC2	5	SH3 domain and tetratricopeptide repeats 2 [Source:HGNC Symbol;Acc:HGNC:29427]
ENSG00000163297	-2.19662	0.000812684	ANTXR2	4	ANTXR cell adhesion molecule 2 [Source:HGNC Symbol;Acc:HGNC:21732]
ENSG00000168685	-2.19478	5.98283e-07	IL7R	5	interleukin 7 receptor [Source:HGNC Symbol;Acc:HGNC:6024]
ENSG00000121769	-2.19316	2.76652e-06	FABP3	1	fatty acid binding protein 3 [Source:HGNC Symbol;Acc:HGNC:3557]
ENSG00000151150	-2.1818	0.00135615	ANK3	10	ankyrin 3 [Source:HGNC Symbol;Acc:HGNC:494]
ENSG00000074410	-2.18002	8.35505e-06	CA12	15	carbonic anhydrase 12 [Source:HGNC Symbol;Acc:HGNC:1371]
ENSG00000184497	-2.17742	6.85447e-05	TMEM255B	13	transmembrane protein 255B [Source:HGNC Symbol;Acc:HGNC:28297]
ENSG00000006747	-2.17466	1.15633e-06	SCIN	7	scinderin [Source:HGNC Symbol;Acc:HGNC:21695]
ENSG00000189410	-2.16659	2.81894e-05	SH2D5	1	SH2 domain containing 5 [Source:HGNC Symbol;Acc:HGNC:28819]
ENSG00000226054	-2.16076	7.87675e-05	MEMO1P1	21	mediator of cell motility 1 pseudogene 1 [Source:HGNC Symbol;Acc:HGNC:23274]
ENSG00000122035	-2.15601	1.19967e-05	RASL11A	13	RAS like family 11 member A [Source:HGNC Symbol;Acc:HGNC:23802]
ENSG00000053918	-2.15506	3.74279e-06	KCNQ1	11	potassium voltage-gated channel subfamily Q member 1 [Source:HGNC Symbol;Acc:HGNC:6294]
ENSG00000019169	-2.14871	1.00491e-05	MARCO	2	macrophage receptor with collagenous structure [Source:HGNC Symbol;Acc:HGNC:6895]
ENSG00000268879	-2.14583	0.000785983	IGFL1P1	19	IGF like family member 1 pseudogene 1 [Source:HGNC Symbol;Acc:HGNC:32956]
ENSG00000147100	-2.1424	0.00172833	SLC16A2	X	solute carrier family 16 member 2 [Source:HGNC Symbol;Acc:HGNC:10923]
ENSG00000120549	-2.13661	8.31375e-06	KIAA1217	10	KIAA1217 [Source:HGNC Symbol;Acc:HGNC:25428]
ENSG00000243742	-2.12644	0.00127988	RPLP0P2	11	ribosomal protein lateral stalk subunit P0 pseudogene 2 [Source:HGNC Symbol;Acc:HGNC:17960]
ENSG00000149260	-2.12035	9.35065e-05	CAPN5	11	calpain 5 [Source:HGNC Symbol;Acc:HGNC:1482]
ENSG00000205413	-2.11866	1.60508e-05	SAMD9	7	sterile alpha motif domain containing 9 [Source:HGNC Symbol;Acc:HGNC:1348]
ENSG00000008735	-2.11161	0.000407477	MAPK8IP2	22	mitogen-activated protein kinase 8 interacting protein 2 [Source:HGNC Symbol;Acc:HGNC:6883]
ENSG00000100078	-2.10821	3.83945e-05	PLA2G3	22	phospholipase A2 group III [Source:HGNC Symbol;Acc:HGNC:17934]
ENSG00000136286	-2.10332	0.000338325	MYO1G	7	myosin IG [Source:HGNC Symbol;Acc:HGNC:13880]
ENSG00000168016	-2.09737	7.76899e-06	TRANK1	3	tetratricopeptide repeat and ankyrin repeat containing 1 [Source:HGNC Symbol;Acc:HGNC:29011]
ENSG00000149679	-2.0873	1.54723e-05	CABLES2	20	Cdk5 and Abl enzyme substrate 2 [Source:HGNC Symbol;Acc:HGNC:16143]
ENSG00000163491	-2.08723	0.000122726	NEK10	3	NIMA related kinase 10 [Source:HGNC Symbol;Acc:HGNC:18592]
ENSG00000156050	-2.08614	0.000489496	FAM161B	14	FAM161B, centrosomal protein [Source:HGNC Symbol;Acc:HGNC:19854]
ENSG00000072195	-2.08602	1.83217e-05	SPEG	2	SPEG complex locus [Source:HGNC Symbol;Acc:HGNC:16901]
ENSG00000136842	-2.08075	3.177e-05	TMOD1	9	tropomodulin 1 [Source:HGNC Symbol;Acc:HGNC:11871]
ENSG00000180739	-2.08043	0.00120867	S1PR5	19	sphingosine-1-phosphate receptor 5 [Source:HGNC Symbol;Acc:HGNC:14299]
ENSG00000169962	-2.07375	0.000336548	TAS1R3	1	taste 1 receptor member 3 [Source:HGNC Symbol;Acc:HGNC:15661]
ENSG00000114646	-2.06017	5.85774e-05	CSPG5	3	chondroitin sulfate proteoglycan 5 [Source:HGNC Symbol;Acc:HGNC:2467]
ENSG00000177606	-2.0568	6.91413e-06	JUN	1	Jun proto-oncogene, AP-1 transcription factor subunit [Source:HGNC Symbol;Acc:HGNC:6204]
ENSG00000204103	-2.05362	2.4845e-05	MAFB	20	MAF bZIP transcription factor B [Source:HGNC Symbol;Acc:HGNC:6408]
ENSG00000073464	-2.04411	5.61987e-05	CLCN4	X	chloride voltage-gated channel 4 [Source:HGNC Symbol;Acc:HGNC:2022]
ENSG00000183578	-2.0424	5.24552e-05	TNFAIP8L3	15	TNF alpha induced protein 8 like 3 [Source:HGNC Symbol;Acc:HGNC:20620]
ENSG00000227467	-2.03725	5.05754e-06	LINC01537	11	long intergenic non-protein coding RNA 1537 [Source:HGNC Symbol;Acc:HGNC:51301]
ENSG00000158258	-2.03553	7.24968e-05	CLSTN2	3	calsyntenin 2 [Source:HGNC Symbol;Acc:HGNC:17448]
ENSG00000163611	-2.03379	0.000708139	SPICE1	3	spindle and centriole associated protein 1 [Source:HGNC Symbol;Acc:HGNC:25083]
ENSG00000100031	-2.03115	4.34434e-06	GGT1	22	gamma-glutamyltransferase 1 [Source:HGNC Symbol;Acc:HGNC:4250]
ENSG00000135828	-2.03071	0.000573157	RNASEL	1	ribonuclease L [Source:HGNC Symbol;Acc:HGNC:10050]
ENSG00000137965	-2.02991	5.40645e-05	IFI44	1	interferon induced protein 44 [Source:HGNC Symbol;Acc:HGNC:16938]
ENSG00000161277	-2.02305	8.06912e-05	THAP8	19	THAP domain containing 8 [Source:HGNC Symbol;Acc:HGNC:23191]
ENSG00000188549	-2.02281	3.91405e-05	CCDC9B	15	coiled-coil domain containing 9B [Source:HGNC Symbol;Acc:HGNC:33488]
ENSG00000198324	-2.01724	7.96514e-06	PHETA1	12	PH domain containing endocytic trafficking adaptor 1 [Source:HGNC Symbol;Acc:HGNC:26509]
ENSG00000074370	-2.01641	3.37958e-06	ATP2A3	17	ATPase sarcoplasmic/endoplasmic reticulum Ca2+ transporting 3 [Source:HGNC Symbol;Acc:HGNC:813]
ENSG00000052795	-2.01637	1.61899e-05	FNIP2	4	folliculin interacting protein 2 [Source:HGNC Symbol;Acc:HGNC:29280]
ENSG00000065357	-2.01207	3.65024e-05	DGKA	12	diacylglycerol kinase alpha [Source:HGNC Symbol;Acc:HGNC:2849]
ENSG00000115507	-2.00829	0.00108274	OTX1	2	orthodenticle homeobox 1 [Source:HGNC Symbol;Acc:HGNC:8521]
ENSG00000124466	-2.00024	4.91203e-06	LYPD3	19	LY6/PLAUR domain containing 3 [Source:HGNC Symbol;Acc:HGNC:24880]

## Sheet: log 2 up 
gene_id	log2FoldChange	pvalue	gene_name	gene_chr	gene_description
ENSG00000272468	8.25778	2.92755e-08	AL021807.1	6	novel transcript
ENSG00000274276	7.84046	8.47265e-22	CBSL	21	cystathionine-beta-synthase like [Source:HGNC Symbol;Acc:HGNC:51829]
ENSG00000258545	7.53649	8.28134e-06	RHOXF1-AS1	X	RHOXF1 antisense RNA 1 [Source:HGNC Symbol;Acc:HGNC:51582]
ENSG00000278763	7.47271	1.26863e-05	FAM27B	9	family with sequence similarity 27 member B [Source:HGNC Symbol;Acc:HGNC:23667]
ENSG00000124657	7.40598	1.95811e-05	OR2B6	6	olfactory receptor family 2 subfamily B member 6 [Source:HGNC Symbol;Acc:HGNC:8241]
ENSG00000253595	7.33602	3.04594e-05	LINC01300	8	long intergenic non-protein coding RNA 1300 [Source:HGNC Symbol;Acc:HGNC:50460]
ENSG00000260103	7.26249	4.77659e-05	AC012435.1	15	uncharacterized LOC101929333 [Source:NCBI gene;Acc:101929333]
ENSG00000123329	7.18501	7.55368e-05	ARHGAP9	12	Rho GTPase activating protein 9 [Source:HGNC Symbol;Acc:HGNC:14130]
ENSG00000180316	7.10313	0.000120499	PNPLA1	6	patatin like phospholipase domain containing 1 [Source:HGNC Symbol;Acc:HGNC:21246]
ENSG00000124159	7.01632	0.000193974	MATN4	20	matrilin 4 [Source:HGNC Symbol;Acc:HGNC:6910]
ENSG00000105550	6.93999	7.51481e-21	FGF21	19	fibroblast growth factor 21 [Source:HGNC Symbol;Acc:HGNC:3678]
ENSG00000273265	6.92396	0.000315208	CNNM3-DT	2	CNNM3 divergent transcript [Source:HGNC Symbol;Acc:HGNC:53592]
ENSG00000244733	6.82527	0.000517265	AL132656.2	10	novel transcript
ENSG00000270020	6.82527	0.000517265	AC009108.3	16	novel transcript
ENSG00000263887	6.82527	0.000517265	AC053481.2	17	ubiquitin specific peptidase 32 (USP32) pseudogene
ENSG00000267757	6.71933	0.00085757	EML2-AS1	19	EML2 antisense RNA 1 [Source:HGNC Symbol;Acc:HGNC:48331]
ENSG00000238107	6.71933	0.00085757	AC245100.6	1	novel transcript
ENSG00000130176	6.71933	0.00085757	CNN1	19	calponin 1 [Source:HGNC Symbol;Acc:HGNC:2155]
ENSG00000265702	6.60499	0.00143701	AC005821.1	17	novel transcript, antisense to MARCH10
ENSG00000272721	6.60499	0.00143701	AC131235.3	3	novel transcript, antisense to EIF2B5
ENSG00000262172	6.60499	0.00143701	AC116025.2	17	novel transcript
ENSG00000189060	4.54738	2.14072e-21	H1F0	22	H1 histone family member 0 [Source:HGNC Symbol;Acc:HGNC:4714]
ENSG00000130487	4.53674	9.51364e-12	KLHDC7B	22	kelch domain containing 7B [Source:HGNC Symbol;Acc:HGNC:25145]
ENSG00000139269	4.47888	1.34856e-18	INHBE	12	inhibin subunit beta E [Source:HGNC Symbol;Acc:HGNC:24029]
ENSG00000177144	4.43219	4.95961e-05	NUDT4B	1	nudix hydrolase 4B [Source:HGNC Symbol;Acc:HGNC:18012]
ENSG00000152705	4.37111	7.35111e-05	CATSPER3	5	cation channel sperm associated 3 [Source:HGNC Symbol;Acc:HGNC:20819]
ENSG00000128965	4.24607	9.24336e-17	CHAC1	15	ChaC glutathione specific gamma-glutamylcyclotransferase 1 [Source:HGNC Symbol;Acc:HGNC:28680]
ENSG00000236404	4.17513	2.1457e-06	VLDLR-AS1	9	VLDLR antisense RNA 1 [Source:HGNC Symbol;Acc:HGNC:49621]
ENSG00000274976	4.17064	0.000248027	AC087588.2	12	novel transcript, sense intronic to PKP2
ENSG00000168298	4.09711	0.000376589	HIST1H1E	6	histone cluster 1 H1 family member e [Source:HGNC Symbol;Acc:HGNC:4718]
ENSG00000126467	4.09711	0.000376589	TSKS	19	testis specific serine kinase substrate [Source:HGNC Symbol;Acc:HGNC:30719]
ENSG00000183914	4.09711	0.000376589	DNAH2	17	dynein axonemal heavy chain 2 [Source:HGNC Symbol;Acc:HGNC:2948]
ENSG00000123009	4.01963	0.000575412	NME2P1	12	NME/NM23 nucleoside diphosphate kinase 2 pseudogene 1 [Source:HGNC Symbol;Acc:HGNC:31358]
ENSG00000285709	4.01963	0.000575412	AL592164.2	X
ENSG00000180815	3.93775	0.000884859	MAP3K15	X	mitogen-activated protein kinase kinase kinase 15 [Source:HGNC Symbol;Acc:HGNC:31689]
ENSG00000274104	3.86203	1.25988e-06	AC020910.4	19	novel transcript
ENSG00000259775	3.85094	0.00136958	AL138976.2	14	novel transcript, antisense to EIF5
ENSG00000279314	3.85094	0.00136958	AC002525.1	13	TEC
ENSG00000261888	3.78665	4.06483e-05	AC144831.1	17	novel transcript
ENSG00000128165	3.66183	2.05949e-13	ADM2	22	adrenomedullin 2 [Source:HGNC Symbol;Acc:HGNC:28898]
ENSG00000169627	3.52987	3.2668e-09	BOLA2B	16	bolA family member 2B [Source:HGNC Symbol;Acc:HGNC:32479]
ENSG00000136244	3.50962	3.55098e-14	IL6	7	interleukin 6 [Source:HGNC Symbol;Acc:HGNC:6018]
ENSG00000127241	3.46637	6.66806e-09	MASP1	3	mannan binding lectin serine peptidase 1 [Source:HGNC Symbol;Acc:HGNC:6901]
ENSG00000070669	3.44639	1.03931e-07	ASNS	7	asparagine synthetase (glutamine-hydrolyzing) [Source:HGNC Symbol;Acc:HGNC:753]
ENSG00000174951	3.32406	4.11216e-10	FUT1	19	fucosyltransferase 1 (H blood group) [Source:HGNC Symbol;Acc:HGNC:4012]
ENSG00000185296	3.32334	0.000739506	AC026785.1	5	aurora kinase A interacting protein 1 (AURKAIP1) pseudogene
ENSG00000081041	3.31848	3.90378e-11	CXCL2	4	C-X-C motif chemokine ligand 2 [Source:HGNC Symbol;Acc:HGNC:4603]
ENSG00000100867	3.28845	3.78969e-12	DHRS2	14	dehydrogenase/reductase 2 [Source:HGNC Symbol;Acc:HGNC:18349]
ENSG00000167103	3.27083	1.91007e-09	PIP5KL1	9	phosphatidylinositol-4-phosphate 5-kinase like 1 [Source:HGNC Symbol;Acc:HGNC:28711]
ENSG00000172748	3.25337	0.00108459	ZNF596	8	zinc finger protein 596 [Source:HGNC Symbol;Acc:HGNC:27268]
ENSG00000274641	3.24127	6.74687e-06	HIST1H2BO	6	histone cluster 1 H2B family member o [Source:HGNC Symbol;Acc:HGNC:4758]
ENSG00000232093	3.14061	5.69854e-05	DCST1-AS1	1	DCST1 antisense RNA 1 [Source:HGNC Symbol;Acc:HGNC:41147]
ENSG00000271996	3.14061	5.69854e-05	AC019080.4	2	novel transcript, antisense to NFE2L2
ENSG00000275395	3.12772	0.000299755	FCGBP	19	Fc fragment of IgG binding protein [Source:HGNC Symbol;Acc:HGNC:13572]
ENSG00000182459	3.07352	0.000419448	TEX19	17	testis expressed 19 [Source:HGNC Symbol;Acc:HGNC:33802]
ENSG00000254860	3.07352	0.000419448	TMEM9B-AS1	11	TMEM9B antisense RNA 1 [Source:HGNC Symbol;Acc:HGNC:19230]
ENSG00000228626	3.06296	3.90405e-06	AC245100.3	1	novel pseudogene
ENSG00000274925	3.05844	0.000102431	ZKSCAN2-DT	16	ZKSCAN2 divergent transcript [Source:HGNC Symbol;Acc:HGNC:53912]
ENSG00000237686	3.01385	2.94745e-10	AL109615.3	6	uncharacterized LOC101929705 [Source:NCBI gene;Acc:101929705]
ENSG00000263412	2.97899	5.36474e-05	AC004477.1	17	novel transcript, antisense to NFE2L1
ENSG00000151164	2.97131	0.000186219	RAD9B	12	RAD9 checkpoint clamp component B [Source:HGNC Symbol;Acc:HGNC:21700]
ENSG00000257270	2.89754	0.0011736	AL928654.2	14	novel transcript, antisense to MTA1
ENSG00000151012	2.88917	1.44517e-10	SLC7A11	4	solute carrier family 7 member 11 [Source:HGNC Symbol;Acc:HGNC:11059]
ENSG00000106948	2.86511	7.88128e-10	AKNA	9	AT-hook transcription factor [Source:HGNC Symbol;Acc:HGNC:24108]
ENSG00000180573	2.86454	1.47236e-10	HIST1H2AC	6	histone cluster 1 H2A family member c [Source:HGNC Symbol;Acc:HGNC:4733]
ENSG00000250509	2.85863	1.94017e-06	AC034213.1	5	novel transcript
ENSG00000130600	2.85199	1.64145e-10	H19	11	H19, imprinted maternally expressed transcript [Source:HGNC Symbol;Acc:HGNC:4713]
ENSG00000180336	2.83377	0.00166513	MEIOC	17	meiosis specific with coiled-coil domain [Source:HGNC Symbol;Acc:HGNC:26670]
ENSG00000157703	2.83377	0.00166513	SVOPL	7	SVOP like [Source:HGNC Symbol;Acc:HGNC:27034]
ENSG00000240399	2.82987	0.000466301	AC004801.2	12	ribosomal protein L37 (RPL37) pseudogene
ENSG00000101255	2.75708	3.52153e-10	TRIB3	20	tribbles pseudokinase 3 [Source:HGNC Symbol;Acc:HGNC:16228]
ENSG00000258512	2.74531	0.000280171	LINC00239	14	long intergenic non-protein coding RNA 239 [Source:HGNC Symbol;Acc:HGNC:20119]
ENSG00000274849	2.73568	5.81712e-05	AC023043.4	18	novel transcript, sense intronic to MOCOS
ENSG00000125457	2.70666	3.96063e-08	MIF4GD	17	MIF4G domain containing [Source:HGNC Symbol;Acc:HGNC:24030]
ENSG00000106823	2.69363	3.68004e-07	ECM2	9	extracellular matrix protein 2 [Source:HGNC Symbol;Acc:HGNC:3154]
ENSG00000143248	2.68544	0.000178139	RGS5	1	regulator of G protein signaling 5 [Source:HGNC Symbol;Acc:HGNC:10001]
ENSG00000107859	2.67304	0.00119746	PITX3	10	paired like homeodomain 3 [Source:HGNC Symbol;Acc:HGNC:9006]
ENSG00000170801	2.66477	1.16198e-06	HTRA3	4	HtrA serine peptidase 3 [Source:HGNC Symbol;Acc:HGNC:30406]
ENSG00000146733	2.65816	2.14753e-09	PSPH	7	phosphoserine phosphatase [Source:HGNC Symbol;Acc:HGNC:9577]
ENSG00000151715	2.6515	4.08819e-06	TMEM45B	11	transmembrane protein 45B [Source:HGNC Symbol;Acc:HGNC:25194]
ENSG00000197405	2.65056	6.96824e-09	C5AR1	19	complement C5a receptor 1 [Source:HGNC Symbol;Acc:HGNC:1338]
ENSG00000181218	2.61653	9.50591e-09	HIST3H2A	1	histone cluster 3 H2A [Source:HGNC Symbol;Acc:HGNC:20507]
ENSG00000279092	2.61255	0.000660977	AC025678.3	15	TEC
ENSG00000108509	2.60481	1.19433e-08	CAMTA2	17	calmodulin binding transcription activator 2 [Source:HGNC Symbol;Acc:HGNC:18807]
ENSG00000203875	2.58731	6.62724e-09	SNHG5	6	small nucleolar RNA host gene 5 [Source:HGNC Symbol;Acc:HGNC:21026]
ENSG00000255717	2.56534	3.93356e-09	SNHG1	11	small nucleolar RNA host gene 1 [Source:HGNC Symbol;Acc:HGNC:32688]
ENSG00000196517	2.55643	7.78264e-09	SLC6A9	1	solute carrier family 6 member 9 [Source:HGNC Symbol;Acc:HGNC:11056]
ENSG00000261824	2.5196	5.70459e-08	LINC00662	19	long intergenic non-protein coding RNA 662 [Source:HGNC Symbol;Acc:HGNC:27122]
ENSG00000271851	2.51674	0.00118483	AC087501.4	17	novel transcript, sense intronic to STX8
ENSG00000153982	2.46868	9.58679e-06	GDPD1	17	glycerophosphodiester phosphodiesterase domain containing 1 [Source:HGNC Symbol;Acc:HGNC:20883]
ENSG00000104863	2.46633	0.00159155	LIN7B	19	lin-7 homolog B, crumbs cell polarity complex component [Source:HGNC Symbol;Acc:HGNC:17788]
ENSG00000116761	2.4521	3.27544e-08	CTH	1	cystathionine gamma-lyase [Source:HGNC Symbol;Acc:HGNC:2501]
ENSG00000268104	2.42992	0.000519431	SLC6A14	X	solute carrier family 6 member 14 [Source:HGNC Symbol;Acc:HGNC:11047]
ENSG00000116852	2.40655	1.69328e-06	KIF21B	1	kinesin family member 21B [Source:HGNC Symbol;Acc:HGNC:29442]
ENSG00000107731	2.39832	7.54577e-08	UNC5B	10	unc-5 netrin receptor B [Source:HGNC Symbol;Acc:HGNC:12568]
ENSG00000100889	2.39026	4.32468e-08	PCK2	14	phosphoenolpyruvate carboxykinase 2, mitochondrial [Source:HGNC Symbol;Acc:HGNC:8725]
ENSG00000135069	2.3461	5.4476e-08	PSAT1	9	phosphoserine aminotransferase 1 [Source:HGNC Symbol;Acc:HGNC:19129]
ENSG00000255150	2.34396	0.000110315	EID3	12	EP300 interacting inhibitor of differentiation 3 [Source:HGNC Symbol;Acc:HGNC:32961]
ENSG00000176046	2.33516	7.79985e-08	NUPR1	16	nuclear protein 1, transcriptional regulator [Source:HGNC Symbol;Acc:HGNC:29990]
ENSG00000182327	2.3253	1.60735e-05	GLTPD2	17	glycolipid transfer protein domain containing 2 [Source:HGNC Symbol;Acc:HGNC:33756]
ENSG00000269893	2.29826	1.68034e-07	SNHG8	4	small nucleolar RNA host gene 8 [Source:HGNC Symbol;Acc:HGNC:33098]
ENSG00000177410	2.29619	1.37264e-07	ZFAS1	20	ZNFX1 antisense RNA 1 [Source:HGNC Symbol;Acc:HGNC:33101]
ENSG00000237978	2.27001	0.0014361	KCNMB2-AS1	3	KCNMB2 antisense RNA 1 [Source:HGNC Symbol;Acc:HGNC:51409]
ENSG00000113739	2.25918	1.54302e-07	STC2	5	stanniocalcin 2 [Source:HGNC Symbol;Acc:HGNC:11374]
ENSG00000111981	2.25904	0.000415552	ULBP1	6	UL16 binding protein 1 [Source:HGNC Symbol;Acc:HGNC:14893]
ENSG00000234741	2.25277	1.62169e-07	GAS5	1	growth arrest specific 5 [Source:HGNC Symbol;Acc:HGNC:16355]
ENSG00000264247	2.22874	0.000513333	LINC00909	18	long intergenic non-protein coding RNA 909 [Source:HGNC Symbol;Acc:HGNC:44331]
ENSG00000267288	2.20247	0.000146896	AC138150.2	17	uncharacterized LOC105371795 [Source:NCBI gene;Acc:105371795]
ENSG00000170965	2.1948	3.81641e-05	PLAC1	X	placenta specific 1 [Source:HGNC Symbol;Acc:HGNC:9044]
ENSG00000120833	2.18088	2.66717e-05	SOCS2	12	suppressor of cytokine signaling 2 [Source:HGNC Symbol;Acc:HGNC:19382]
ENSG00000197927	2.16271	0.00172833	C2orf27A	2	chromosome 2 open reading frame 27A [Source:HGNC Symbol;Acc:HGNC:25077]
ENSG00000213015	2.15824	2.88752e-06	ZNF580	19	zinc finger protein 580 [Source:HGNC Symbol;Acc:HGNC:29473]
ENSG00000160200	2.10901	8.8951e-06	CBS	21	cystathionine-beta-synthase [Source:HGNC Symbol;Acc:HGNC:1550]
ENSG00000143013	2.06962	2.55731e-06	LMO4	1	LIM domain only 4 [Source:HGNC Symbol;Acc:HGNC:6644]
ENSG00000186487	2.04412	3.49037e-05	MYT1L	2	myelin transcription factor 1 like [Source:HGNC Symbol;Acc:HGNC:7623]
ENSG00000120696	2.04403	0.000331776	KBTBD7	13	kelch repeat and BTB domain containing 7 [Source:HGNC Symbol;Acc:HGNC:25266]
ENSG00000205436	2.03904	0.000212723	EXOC3L4	14	exocyst complex component 3 like 4 [Source:HGNC Symbol;Acc:HGNC:20120]
ENSG00000139146	2.02579	2.23031e-06	SINHCAF	12	SIN3-HDAC complex associated factor [Source:HGNC Symbol;Acc:HGNC:30702]
ENSG00000007314	2.02331	0.00038765	SCN4A	17	sodium voltage-gated channel alpha subunit 4 [Source:HGNC Symbol;Acc:HGNC:10591]
ENSG00000224177	2.02084	0.000213497	LINC00570	2	long intergenic non-protein coding RNA 570 [Source:HGNC Symbol;Acc:HGNC:43717]
ENSG00000088826	2.00811	3.0953e-06	SMOX	20	spermine oxidase [Source:HGNC Symbol;Acc:HGNC:15862]
ENSG00000074935	2.00433	1.26817e-05	TUBE1	6	tubulin epsilon 1 [Source:HGNC Symbol;Acc:HGNC:20775]
