# Supplementary material for: Ubiquitin specific peptidase 37 and PCNA interaction promotes osteosarcoma pathogenesis by modulating replication fork progression
Source: J Transl Med. 2023 Apr 28;21:286. doi: 10.1186/s12967-023-04126-2 (PMC10142227; doi:10.1186/s12967-023-04126-2)
Supplement: Supplementary file 4 — Additional file 4: Table S3. List of differentially expressed genes between WT VS KO. [file 12967_2023_4126_MOESM4_ESM.xlsx]

## Sheet: Log 2 Up 
gene_id	gene_name	log2FoldChange	pvalue	gene_chr	gene_description
ENSG00000105550	FGF21	10.9329	1.1977e-22	19	fibroblast growth factor 21 [Source:HGNC Symbol;Acc:HGNC:3678]
ENSG00000100867	DHRS2	9.15529	2.09234e-31	14	dehydrogenase/reductase 2 [Source:HGNC Symbol;Acc:HGNC:18349]
ENSG00000054392	HHAT	8.5915	1.2482e-09	1	hedgehog acyltransferase [Source:HGNC Symbol;Acc:HGNC:18270]
ENSG00000139318	DUSP6	8.56301	1.6816e-09	12	dual specificity phosphatase 6 [Source:HGNC Symbol;Acc:HGNC:3072]
ENSG00000285517	LINC00941	7.77989	1.08934e-06	12	long intergenic non-protein coding RNA 941 [Source:NCBI gene;Acc:100287314]
ENSG00000274276	CBSL	7.66593	3.11026e-21	21	cystathionine-beta-synthase like [Source:HGNC Symbol;Acc:HGNC:51829]
ENSG00000158486	DNAH3	7.62311	3.60565e-06	16	dynein axonemal heavy chain 3 [Source:HGNC Symbol;Acc:HGNC:2949]
ENSG00000106479	ZNF862	7.50824	8.28134e-06	7	zinc finger protein 862 [Source:HGNC Symbol;Acc:HGNC:34519]
ENSG00000216588	IGSF23	7.44719	1.26863e-05	19	immunoglobulin superfamily member 23 [Source:HGNC Symbol;Acc:HGNC:40040]
ENSG00000119630	PGF	7.31673	3.04594e-05	14	placental growth factor [Source:HGNC Symbol;Acc:HGNC:8893]
ENSG00000143217	NECTIN4	7.24679	4.77659e-05	1	nectin cell adhesion molecule 4 [Source:HGNC Symbol;Acc:HGNC:19688]
ENSG00000244468	AC093001.1	7.24679	4.77659e-05	3	novel transcript
ENSG00000253595	LINC01300	7.24679	4.77659e-05	8	long intergenic non-protein coding RNA 1300 [Source:HGNC Symbol;Acc:HGNC:50460]
ENSG00000260103	AC012435.1	7.17329	7.55368e-05	15	uncharacterized LOC101929333 [Source:NCBI gene;Acc:101929333]
ENSG00000170006	TMEM154	7.09584	0.000120499	4	transmembrane protein 154 [Source:HGNC Symbol;Acc:HGNC:26489]
ENSG00000110427	KIAA1549L	7.09584	0.000120499	11	KIAA1549 like [Source:HGNC Symbol;Acc:HGNC:24836]
ENSG00000166347	CYB5A	7.09584	0.000120499	18	cytochrome b5 type A [Source:HGNC Symbol;Acc:HGNC:2570]
ENSG00000285763	AL358777.1	7.09584	0.000120499	6	novel transcript, antisense to C6orf52
ENSG00000285709	AL592164.2	7.09584	0.000120499	X
ENSG00000234264	DEPDC1-AS1	7.014	0.000193974	1	DEPDC1 antisense RNA 1 [Source:HGNC Symbol;Acc:HGNC:50592]
ENSG00000163376	KBTBD8	6.92724	0.000315208	3	kelch repeat and BTB domain containing 8 [Source:HGNC Symbol;Acc:HGNC:30691]
ENSG00000265452	MIR3682	6.92724	0.000315208	2	microRNA 3682 [Source:HGNC Symbol;Acc:HGNC:38916]
ENSG00000237977	EIF4HP2	6.92724	0.000315208	22	eukaryotic translation initiation factor 4H pseudogene 2 [Source:HGNC Symbol;Acc:HGNC:49036]
ENSG00000283491	AC017104.5	6.92724	0.000315208	2	nucleolin (NCL) pseudogene
ENSG00000279314	AC002525.1	6.92724	0.000315208	13	TEC
ENSG00000101670	LIPG	6.83492	0.000517265	18	lipase G, endothelial type [Source:HGNC Symbol;Acc:HGNC:6623]
ENSG00000156510	HKDC1	6.83492	0.000517265	10	hexokinase domain containing 1 [Source:HGNC Symbol;Acc:HGNC:23302]
ENSG00000240350	AC017002.3	6.83492	0.000517265	2	uncharacterized LOC105373557 [Source:NCBI gene;Acc:105373557]
ENSG00000018625	ATP1A2	6.83492	0.000517265	1	ATPase Na+/K+ transporting subunit alpha 2 [Source:HGNC Symbol;Acc:HGNC:800]
ENSG00000132837	DMGDH	6.83492	0.000517265	5	dimethylglycine dehydrogenase [Source:HGNC Symbol;Acc:HGNC:24475]
ENSG00000216649	GAGE12E	6.83492	0.000517265	X	G antigen 12E [Source:HGNC Symbol;Acc:HGNC:31905]
ENSG00000258689	LINC01269	6.73628	0.00085757	14	long intergenic non-protein coding RNA 1269 [Source:HGNC Symbol;Acc:HGNC:50325]
ENSG00000260526	AC109347.1	6.73628	0.00085757	4	novel transcript, antisense to AP1AR
ENSG00000263884	AP000845.1	6.73628	0.00085757	18	novel transcript
ENSG00000263887	AC053481.2	6.73628	0.00085757	17	ubiquitin specific peptidase 32 (USP32) pseudogene
ENSG00000179292	TMEM151A	6.63041	0.00143701	11	transmembrane protein 151A [Source:HGNC Symbol;Acc:HGNC:28497]
ENSG00000241404	EGFL8	6.63041	0.00143701	6	EGF like domain multiple 8 [Source:HGNC Symbol;Acc:HGNC:13944]
ENSG00000276048	RF02250	6.63041	0.00143701	2
ENSG00000124232	RBPJL	6.63041	0.00143701	20	recombination signal binding protein for immunoglobulin kappa J region like [Source:HGNC Symbol;Acc:HGNC:13761]
ENSG00000238107	AC245100.6	6.63041	0.00143701	1	novel transcript
ENSG00000130176	CNN1	6.63041	0.00143701	19	calponin 1 [Source:HGNC Symbol;Acc:HGNC:2155]
ENSG00000106823	ECM2	5.89415	5.75866e-15	9	extracellular matrix protein 2 [Source:HGNC Symbol;Acc:HGNC:3154]
ENSG00000163347	CLDN1	5.71899	1.14584e-20	3	claudin 1 [Source:HGNC Symbol;Acc:HGNC:2032]
ENSG00000244405	ETV5	5.16213	7.98781e-23	3	ETS variant 5 [Source:HGNC Symbol;Acc:HGNC:3494]
ENSG00000128965	CHAC1	5.10054	1.70363e-20	15	ChaC glutathione specific gamma-glutamylcyclotransferase 1 [Source:HGNC Symbol;Acc:HGNC:28680]
ENSG00000165046	LETM2	4.99188	3.45318e-07	8	leucine zipper and EF-hand containing transmembrane protein 2 [Source:HGNC Symbol;Acc:HGNC:14648]
ENSG00000137393	RNF144B	4.75826	2.58666e-06	6	ring finger protein 144B [Source:HGNC Symbol;Acc:HGNC:21578]
ENSG00000005001	PRSS22	4.75826	2.58666e-06	16	serine protease 22 [Source:HGNC Symbol;Acc:HGNC:14368]
ENSG00000228626	AC245100.3	4.62894	1.37131e-08	1	novel pseudogene
ENSG00000126500	FLRT1	4.52974	1.08654e-05	11	fibronectin leucine rich transmembrane protein 1 [Source:HGNC Symbol;Acc:HGNC:3760]
ENSG00000070669	ASNS	4.45429	1.43735e-09	7	asparagine synthetase (glutamine-hydrolyzing) [Source:HGNC Symbol;Acc:HGNC:753]
ENSG00000174951	FUT1	4.44917	2.01323e-13	19	fucosyltransferase 1 (H blood group) [Source:HGNC Symbol;Acc:HGNC:4012]
ENSG00000128564	VGF	4.44374	3.26292e-10	7	VGF nerve growth factor inducible [Source:HGNC Symbol;Acc:HGNC:12684]
ENSG00000169429	CXCL8	4.42713	2.29623e-05	4	C-X-C motif chemokine ligand 8 [Source:HGNC Symbol;Acc:HGNC:6025]
ENSG00000153132	CLGN	4.39074	1.51753e-07	4	calmegin [Source:HGNC Symbol;Acc:HGNC:2060]
ENSG00000187678	SPRY4	4.37366	1.10571e-11	5	sprouty RTK signaling antagonist 4 [Source:HGNC Symbol;Acc:HGNC:15533]
ENSG00000175197	DDIT3	4.3667	1.57616e-17	12	DNA damage inducible transcript 3 [Source:HGNC Symbol;Acc:HGNC:2726]
ENSG00000115008	IL1A	4.31667	4.95961e-05	2	interleukin 1 alpha [Source:HGNC Symbol;Acc:HGNC:5991]
ENSG00000264204	AGAP7P	4.31667	4.95961e-05	10	ArfGAP with GTPase domain, ankyrin repeat and PH domain 7, pseudogene [Source:HGNC Symbol;Acc:HGNC:23465]
ENSG00000127241	MASP1	4.2661	2.61833e-10	3	mannan binding lectin serine peptidase 1 [Source:HGNC Symbol;Acc:HGNC:6901]
ENSG00000148677	ANKRD1	4.25306	3.07356e-10	10	ankyrin repeat domain 1 [Source:HGNC Symbol;Acc:HGNC:15819]
ENSG00000175832	ETV4	4.20815	9.92471e-18	17	ETS variant 4 [Source:HGNC Symbol;Acc:HGNC:3493]
ENSG00000226856	THORLNC	4.19703	0.000109596	2	testis associated oncogenic lncRNA [Source:HGNC Symbol;Acc:HGNC:53788]
ENSG00000258545	RHOXF1-AS1	4.19703	0.000109596	X	RHOXF1 antisense RNA 1 [Source:HGNC Symbol;Acc:HGNC:51582]
ENSG00000103154	NECAB2	4.13328	0.000164371	16	N-terminal EF-hand calcium binding protein 2 [Source:HGNC Symbol;Acc:HGNC:23746]
ENSG00000141837	CACNA1A	4.13328	0.000164371	19	calcium voltage-gated channel subunit alpha1 A [Source:HGNC Symbol;Acc:HGNC:1388]
ENSG00000157703	SVOPL	4.13328	0.000164371	7	SVOP like [Source:HGNC Symbol;Acc:HGNC:27034]
ENSG00000081041	CXCL2	4.08612	3.2127e-14	4	C-X-C motif chemokine ligand 2 [Source:HGNC Symbol;Acc:HGNC:4603]
ENSG00000130513	GDF15	4.08218	4.04176e-18	19	growth differentiation factor 15 [Source:HGNC Symbol;Acc:HGNC:30142]
ENSG00000128165	ADM2	4.07905	3.90525e-15	22	adrenomedullin 2 [Source:HGNC Symbol;Acc:HGNC:28898]
ENSG00000127324	TSPAN8	4.06658	0.000248027	12	tetraspanin 8 [Source:HGNC Symbol;Acc:HGNC:11855]
ENSG00000172927	MYEOV	4.05178	6.35887e-14	11	myeloma overexpressed [Source:HGNC Symbol;Acc:HGNC:7563]
ENSG00000273821	AL096828.3	3.99664	0.000376589	20	novel transcript
ENSG00000167995	BEST1	3.99601	4.01499e-06	11	bestrophin 1 [Source:HGNC Symbol;Acc:HGNC:12703]
ENSG00000134363	FST	3.92338	5.77322e-11	5	follistatin [Source:HGNC Symbol;Acc:HGNC:3971]
ENSG00000091592	NLRP1	3.92314	0.000575412	17	NLR family pyrin domain containing 1 [Source:HGNC Symbol;Acc:HGNC:14374]
ENSG00000168685	IL7R	3.88331	2.17624e-12	5	interleukin 7 receptor [Source:HGNC Symbol;Acc:HGNC:6024]
ENSG00000174640	SLCO2A1	3.8778	1.05718e-05	3	solute carrier organic anion transporter family member 2A1 [Source:HGNC Symbol;Acc:HGNC:10955]
ENSG00000204248	COL11A2	3.84569	0.000884859	6	collagen type XI alpha 2 chain [Source:HGNC Symbol;Acc:HGNC:2187]
ENSG00000106541	AGR2	3.84569	0.000884859	7	anterior gradient 2, protein disulphide isomerase family member [Source:HGNC Symbol;Acc:HGNC:328]
ENSG00000248161	AC098487.1	3.83614	1.47133e-05	4	novel transcript
ENSG00000129028	THAP10	3.78662	3.11289e-07	15	THAP domain containing 10 [Source:HGNC Symbol;Acc:HGNC:23193]
ENSG00000257732	AC089983.1	3.76395	3.8974e-07	12	novel transcript, antisense to TXNRD1
ENSG00000204540	PSORS1C1	3.76385	0.00136958	6	psoriasis susceptibility 1 candidate 1 [Source:HGNC Symbol;Acc:HGNC:17202]
ENSG00000168491	CCDC110	3.76385	0.00136958	4	coiled-coil domain containing 110 [Source:HGNC Symbol;Acc:HGNC:28504]
ENSG00000180316	PNPLA1	3.76385	0.00136958	6	patatin like phospholipase domain containing 1 [Source:HGNC Symbol;Acc:HGNC:21246]
ENSG00000224259	LINC01133	3.71273	1.66269e-06	1	long intergenic non-protein coding RNA 1133 [Source:HGNC Symbol;Acc:HGNC:49447]
ENSG00000279092	AC025678.3	3.70341	4.06483e-05	15	TEC
ENSG00000171617	ENC1	3.67406	3.42912e-08	5	ectodermal-neural cortex 1 [Source:HGNC Symbol;Acc:HGNC:3345]
ENSG00000107731	UNC5B	3.66241	3.09753e-14	10	unc-5 netrin receptor B [Source:HGNC Symbol;Acc:HGNC:12568]
ENSG00000183793	NPIPA5	3.65631	5.75184e-05	16	nuclear pore complex interacting protein family member A5 [Source:HGNC Symbol;Acc:HGNC:41980]
ENSG00000138207	RBP4	3.5944	1.98414e-06	10	retinol binding protein 4 [Source:HGNC Symbol;Acc:HGNC:9922]
ENSG00000167103	PIP5KL1	3.58509	3.11086e-10	9	phosphatidylinositol-4-phosphate 5-kinase like 1 [Source:HGNC Symbol;Acc:HGNC:28711]
ENSG00000130487	KLHDC7B	3.52102	5.77232e-09	22	kelch domain containing 7B [Source:HGNC Symbol;Acc:HGNC:25145]
ENSG00000153291	SLC25A27	3.51172	9.34721e-06	6	solute carrier family 25 member 27 [Source:HGNC Symbol;Acc:HGNC:21065]
ENSG00000278341	AC138028.6	3.50501	0.000116677	16	novel transcript, antisense to CTU2
ENSG00000136244	IL6	3.49574	4.89139e-14	7	interleukin 6 [Source:HGNC Symbol;Acc:HGNC:6018]
ENSG00000188766	SPRED3	3.45084	0.000167283	19	sprouty related EVH1 domain containing 3 [Source:HGNC Symbol;Acc:HGNC:31041]
ENSG00000273038	AL365203.2	3.45084	0.000167283	10	novel transcript
ENSG00000124743	KLHL31	3.39455	0.000240916	6	kelch like family member 31 [Source:HGNC Symbol;Acc:HGNC:21353]
ENSG00000224321	RPL12P14	3.37361	7.39833e-11	1	ribosomal protein L12 pseudogene 14 [Source:HGNC Symbol;Acc:HGNC:36495]
ENSG00000079337	RAPGEF3	3.36098	8.34256e-08	12	Rap guanine nucleotide exchange factor 3 [Source:HGNC Symbol;Acc:HGNC:16629]
ENSG00000213185	FAM24B	3.35584	2.8657e-06	10	family with sequence similarity 24 member B [Source:HGNC Symbol;Acc:HGNC:23475]
ENSG00000131737	KRT34	3.34229	4.66319e-06	17	keratin 34 [Source:HGNC Symbol;Acc:HGNC:6452]
ENSG00000049249	TNFRSF9	3.33597	0.000348534	1	TNF receptor superfamily member 9 [Source:HGNC Symbol;Acc:HGNC:11924]
ENSG00000177144	NUDT4B	3.33597	0.000348534	1	nudix hydrolase 4B [Source:HGNC Symbol;Acc:HGNC:18012]
ENSG00000250509	AC034213.1	3.31834	3.31413e-07	5	novel transcript
ENSG00000226824	AC006001.2	3.31135	6.09357e-06	7	uncharacterized LOC100996437 [Source:NCBI gene;Acc:100996437]
ENSG00000183671	GPR1	3.30156	3.09696e-10	2	G protein-coupled receptor 1 [Source:HGNC Symbol;Acc:HGNC:4463]
ENSG00000188112	C6orf132	3.27491	0.000506526	6	chromosome 6 open reading frame 132 [Source:HGNC Symbol;Acc:HGNC:21288]
ENSG00000168918	INPP5D	3.27491	0.000506526	2	inositol polyphosphate-5-phosphatase D [Source:HGNC Symbol;Acc:HGNC:6079]
ENSG00000113739	STC2	3.27273	3.58235e-13	5	stanniocalcin 2 [Source:HGNC Symbol;Acc:HGNC:11374]
ENSG00000151715	TMEM45B	3.26596	2.31996e-07	11	transmembrane protein 45B [Source:HGNC Symbol;Acc:HGNC:25194]
ENSG00000221955	SLC12A8	3.25341	1.03242e-07	3	solute carrier family 12 member 8 [Source:HGNC Symbol;Acc:HGNC:15595]
ENSG00000285588	AL160254.1	3.2352	8.09767e-05	13	novel transcript, antisense to PCDH9
ENSG00000139289	PHLDA1	3.21904	5.08536e-11	12	pleckstrin homology like domain family A member 1 [Source:HGNC Symbol;Acc:HGNC:8933]
ENSG00000254639	AC116021.1	3.20148	1.15422e-05	11	novel transcript
ENSG00000121552	CSTA	3.19098	0.000111734	3	cystatin A [Source:HGNC Symbol;Acc:HGNC:2481]
ENSG00000167355	OR51B5	3.1817	4.6892e-07	11	olfactory receptor family 51 subfamily B member 5 [Source:HGNC Symbol;Acc:HGNC:19599]
ENSG00000137331	IER3	3.16754	3.27518e-12	6	immediate early response 3 [Source:HGNC Symbol;Acc:HGNC:5392]
ENSG00000139269	INHBE	3.15238	1.67468e-11	12	inhibin subunit beta E [Source:HGNC Symbol;Acc:HGNC:24029]
ENSG00000254681	PKD1P5	3.14584	2.41467e-05	16	polycystin 1, transient receptor potential channel interacting pseudogene 5 [Source:HGNC Symbol;Acc:HGNC:30069]
ENSG00000196967	ZNF585A	3.14446	0.00108459	19	zinc finger protein 585A [Source:HGNC Symbol;Acc:HGNC:26305]
ENSG00000009950	MLXIPL	3.0589	3.88578e-05	7	MLX interacting protein like [Source:HGNC Symbol;Acc:HGNC:12744]
ENSG00000271851	AC087501.4	3.04958	0.000214972	17	novel transcript, sense intronic to STX8
ENSG00000119922	IFIT2	3.02729	1.68406e-09	10	interferon induced protein with tetratricopeptide repeats 2 [Source:HGNC Symbol;Acc:HGNC:5409]
ENSG00000239523	MYLK-AS1	3.02322	1.4617e-05	3	MYLK antisense RNA 1 [Source:HGNC Symbol;Acc:HGNC:42440]
ENSG00000162892	IL24	3.01356	1.67662e-08	1	interleukin 24 [Source:HGNC Symbol;Acc:HGNC:11346]
ENSG00000246526	LINC002481	2.99919	0.000299755	4	long intergenic non-protein coding RNA 2481 [Source:HGNC Symbol;Acc:HGNC:27958]
ENSG00000251493	FOXD1	2.99919	0.000299755	5	forkhead box D1 [Source:HGNC Symbol;Acc:HGNC:3802]
ENSG00000260464	AL049796.1	2.99919	0.000299755	1	novel transcript
ENSG00000128872	TMOD2	2.99825	7.62932e-05	15	tropomodulin 2 [Source:HGNC Symbol;Acc:HGNC:11872]
ENSG00000169627	BOLA2B	2.9716	1.70896e-07	16	bolA family member 2B [Source:HGNC Symbol;Acc:HGNC:32479]
ENSG00000162777	DENND2D	2.96606	6.40322e-05	1	DENN domain containing 2D [Source:HGNC Symbol;Acc:HGNC:26192]
ENSG00000143369	ECM1	2.96107	1.81721e-06	1	extracellular matrix protein 1 [Source:HGNC Symbol;Acc:HGNC:3153]
ENSG00000231856	AL162377.1	2.94697	0.000419448	13	novel transcript
ENSG00000275395	FCGBP	2.94697	0.000419448	19	Fc fragment of IgG binding protein [Source:HGNC Symbol;Acc:HGNC:13572]
ENSG00000236345	AL354719.2	2.93373	8.24462e-05	6	novel transcript
ENSG00000135919	SERPINE2	2.92955	6.44002e-11	2	serpin family E member 2 [Source:HGNC Symbol;Acc:HGNC:8951]
ENSG00000255150	EID3	2.92789	1.16659e-05	12	EP300 interacting inhibitor of differentiation 3 [Source:HGNC Symbol;Acc:HGNC:32961]
ENSG00000106366	SERPINE1	2.9193	5.3729e-10	7	serpin family E member 1 [Source:HGNC Symbol;Acc:HGNC:8583]
ENSG00000197978	GOLGA6L9	2.91837	0.000137915	15	golgin A6 family-like 9 [Source:HGNC Symbol;Acc:HGNC:37229]
ENSG00000204758	AC008429.1	2.90067	6.34906e-07	5	uncharacterized LOC100268168 [Source:NCBI gene;Acc:100268168]
ENSG00000257605	AC073611.1	2.90067	0.000106371	12	novel transcript, antisense to PFDN5 and C12orf10
ENSG00000256940	AP001453.2	2.8928	0.000589	11	uncharacterized LOC105369340 [Source:NCBI gene;Acc:105369340]
ENSG00000106948	AKNA	2.88789	7.22397e-10	9	AT-hook transcription factor [Source:HGNC Symbol;Acc:HGNC:24108]
ENSG00000151012	SLC7A11	2.88051	1.73804e-10	4	solute carrier family 7 member 11 [Source:HGNC Symbol;Acc:HGNC:11059]
ENSG00000258512	LINC00239	2.87671	0.000186219	14	long intergenic non-protein coding RNA 239 [Source:HGNC Symbol;Acc:HGNC:20119]
ENSG00000198948	MFAP3L	2.86013	5.81712e-05	4	microfibril associated protein 3 like [Source:HGNC Symbol;Acc:HGNC:29083]
ENSG00000146374	RSPO3	2.84303	9.96636e-07	6	R-spondin 3 [Source:HGNC Symbol;Acc:HGNC:20866]
ENSG00000163536	SERPINI1	2.83027	2.74112e-05	3	serpin family I member 1 [Source:HGNC Symbol;Acc:HGNC:8943]
ENSG00000111981	ULBP1	2.8014	9.34767e-05	6	UL16 binding protein 1 [Source:HGNC Symbol;Acc:HGNC:14893]
ENSG00000130477	UNC13A	2.79824	1.57586e-06	19	unc-13 homolog A [Source:HGNC Symbol;Acc:HGNC:23150]
ENSG00000256069	A2MP1	2.79281	4.58839e-06	12	alpha-2-macroglobulin pseudogene 1 [Source:HGNC Symbol;Acc:HGNC:8]
ENSG00000183935	HTR7P1	2.7896	0.000342416	12	5-hydroxytryptamine receptor 7 pseudogene 1 [Source:HGNC Symbol;Acc:HGNC:30411]
ENSG00000108846	ABCC3	2.77939	4.98384e-08	17	ATP binding cassette subfamily C member 3 [Source:HGNC Symbol;Acc:HGNC:54]
ENSG00000254837	AP001372.2	2.77793	0.0011736	11	uncharacterized LOC100287896 [Source:NCBI gene;Acc:100287896]
ENSG00000143515	ATP8B2	2.77492	1.74177e-07	1	ATPase phospholipid transporting 8B2 [Source:HGNC Symbol;Acc:HGNC:13534]
ENSG00000108465	CDK5RAP3	2.77111	9.34767e-05	17	CDK5 regulatory subunit associated protein 3 [Source:HGNC Symbol;Acc:HGNC:18673]
ENSG00000236404	VLDLR-AS1	2.72291	0.000391938	9	VLDLR antisense RNA 1 [Source:HGNC Symbol;Acc:HGNC:49621]
ENSG00000185634	SHC4	2.71687	0.00166513	15	SHC adaptor protein 4 [Source:HGNC Symbol;Acc:HGNC:16743]
ENSG00000145002	FAM86B2	2.71687	0.00166513	8	family with sequence similarity 86 member B2 [Source:HGNC Symbol;Acc:HGNC:32222]
ENSG00000146021	KLHL3	2.71687	0.00166513	5	kelch like family member 3 [Source:HGNC Symbol;Acc:HGNC:6354]
ENSG00000162891	IL20	2.71687	0.00166513	1	interleukin 20 [Source:HGNC Symbol;Acc:HGNC:6002]
ENSG00000124882	EREG	2.70855	0.000151266	4	epiregulin [Source:HGNC Symbol;Acc:HGNC:3443]
ENSG00000023839	ABCC2	2.70338	1.2006e-06	10	ATP binding cassette subfamily C member 2 [Source:HGNC Symbol;Acc:HGNC:53]
ENSG00000138356	AOX1	2.69946	6.58347e-08	2	aldehyde oxidase 1 [Source:HGNC Symbol;Acc:HGNC:553]
ENSG00000204362	AL590644.1	2.69814	8.25185e-05	1	novel transcript
ENSG00000130766	SESN2	2.68371	2.49557e-09	1	sestrin 2 [Source:HGNC Symbol;Acc:HGNC:20746]
ENSG00000223396	RPS10P7	2.6639	1.8069e-06	1	ribosomal protein S10 pseudogene 7 [Source:HGNC Symbol;Acc:HGNC:36423]
ENSG00000100889	PCK2	2.66181	1.76364e-09	14	phosphoenolpyruvate carboxykinase 2, mitochondrial [Source:HGNC Symbol;Acc:HGNC:8725]
ENSG00000183287	CCBE1	2.65919	1.59963e-05	18	collagen and calcium binding EGF domains 1 [Source:HGNC Symbol;Acc:HGNC:29426]
ENSG00000239415	AP001469.3	2.6482	0.000636793	21	novel transcript, antisense to MCM3APAS
ENSG00000240399	AC004801.2	2.6482	0.000636793	12	ribosomal protein L37 (RPL37) pseudogene
ENSG00000167772	ANGPTL4	2.6461	8.71753e-07	19	angiopoietin like 4 [Source:HGNC Symbol;Acc:HGNC:16039]
ENSG00000163393	SLC22A15	2.61615	9.10076e-07	1	solute carrier family 22 member 15 [Source:HGNC Symbol;Acc:HGNC:20301]
ENSG00000112297	CRYBG1	2.61263	0.000162828	6	crystallin beta-gamma domain containing 1 [Source:HGNC Symbol;Acc:HGNC:356]
ENSG00000007314	SCN4A	2.5979	2.77615e-05	17	sodium voltage-gated channel alpha subunit 4 [Source:HGNC Symbol;Acc:HGNC:10591]
ENSG00000041982	TNC	2.57466	0.000404469	9	tenascin C [Source:HGNC Symbol;Acc:HGNC:5318]
ENSG00000135842	FAM129A	2.56506	8.31431e-09	1	family with sequence similarity 129 member A [Source:HGNC Symbol;Acc:HGNC:16784]
ENSG00000236423	LINC01134	2.56304	0.00115274	1	long intergenic non-protein coding RNA 1134 [Source:HGNC Symbol;Acc:HGNC:49449]
ENSG00000245532	NEAT1	2.56302	6.43492e-09	11	nuclear paraspeckle assembly transcript 1 [Source:HGNC Symbol;Acc:HGNC:30815]
ENSG00000153982	GDPD1	2.5626	6.43792e-06	17	glycerophosphodiester phosphodiesterase domain containing 1 [Source:HGNC Symbol;Acc:HGNC:20883]
ENSG00000233024	AC126755.2	2.54559	0.00119746	16	nuclear pore complex interacting protein family member A5 pseudogene [Source:NCBI gene;Acc:105376752]
ENSG00000276600	RAB7B	2.54559	0.00119746	1	RAB7B, member RAS oncogene family [Source:HGNC Symbol;Acc:HGNC:30513]
ENSG00000178607	ERN1	2.54085	2.37486e-06	17	endoplasmic reticulum to nucleus signaling 1 [Source:HGNC Symbol;Acc:HGNC:3449]
ENSG00000133985	TTC9	2.53916	0.000519431	14	tetratricopeptide repeat domain 9 [Source:HGNC Symbol;Acc:HGNC:20267]
ENSG00000132881	CPLANE2	2.53916	0.000519431	1	ciliogenesis and planar polarity effector 2 [Source:HGNC Symbol;Acc:HGNC:28127]
ENSG00000074527	NTN4	2.53588	3.7411e-08	12	netrin 4 [Source:HGNC Symbol;Acc:HGNC:13658]
ENSG00000137936	BCAR3	2.53374	1.11949e-08	1	BCAR3, NSP family adaptor protein [Source:HGNC Symbol;Acc:HGNC:973]
ENSG00000224536	AC096677.1	2.49803	9.78386e-05	1	novel transcript
ENSG00000116717	GADD45A	2.49206	2.2047e-08	1	growth arrest and DNA damage inducible alpha [Source:HGNC Symbol;Acc:HGNC:4095]
ENSG00000133321	RARRES3	2.49141	0.0016487	11	retinoic acid receptor responder 3 [Source:HGNC Symbol;Acc:HGNC:9869]
ENSG00000246228	CASC8	2.48264	4.43817e-05	8	cancer susceptibility 8 [Source:HGNC Symbol;Acc:HGNC:45129]
ENSG00000167550	RHEBL1	2.4757	2.47087e-06	12	RHEB like 1 [Source:HGNC Symbol;Acc:HGNC:21166]
ENSG00000261824	LINC00662	2.4722	1.10276e-07	19	long intergenic non-protein coding RNA 662 [Source:HGNC Symbol;Acc:HGNC:27122]
ENSG00000134531	EMP1	2.45837	1.57061e-07	12	epithelial membrane protein 1 [Source:HGNC Symbol;Acc:HGNC:3333]
ENSG00000147676	MAL2	2.44725	2.0146e-08	8	mal, T cell differentiation protein 2 (gene/pseudogene) [Source:HGNC Symbol;Acc:HGNC:13634]
ENSG00000170965	PLAC1	2.44405	8.16818e-06	X	placenta specific 1 [Source:HGNC Symbol;Acc:HGNC:9044]
ENSG00000162894	FCMR	2.43979	1.74498e-07	1	Fc fragment of IgM receptor [Source:HGNC Symbol;Acc:HGNC:14315]
ENSG00000116285	ERRFI1	2.42417	4.51288e-08	1	ERBB receptor feedback inhibitor 1 [Source:HGNC Symbol;Acc:HGNC:18185]
ENSG00000079156	OSBPL6	2.42036	2.77254e-07	2	oxysterol binding protein like 6 [Source:HGNC Symbol;Acc:HGNC:16388]
ENSG00000101384	JAG1	2.41444	3.07346e-06	20	jagged 1 [Source:HGNC Symbol;Acc:HGNC:6188]
ENSG00000116852	KIF21B	2.414	2.15052e-06	1	kinesin family member 21B [Source:HGNC Symbol;Acc:HGNC:29442]
ENSG00000023445	BIRC3	2.41291	7.9161e-07	11	baculoviral IAP repeat containing 3 [Source:HGNC Symbol;Acc:HGNC:591]
ENSG00000238266	LINC00707	2.40463	4.16209e-06	10	long intergenic non-protein coding RNA 707 [Source:HGNC Symbol;Acc:HGNC:44691]
ENSG00000170801	HTRA3	2.40313	6.91908e-06	4	HtrA serine peptidase 3 [Source:HGNC Symbol;Acc:HGNC:30406]
ENSG00000142910	TINAGL1	2.39115	7.88979e-08	1	tubulointerstitial nephritis antigen like 1 [Source:HGNC Symbol;Acc:HGNC:19168]
ENSG00000101255	TRIB3	2.38795	3.53688e-08	20	tribbles pseudokinase 3 [Source:HGNC Symbol;Acc:HGNC:16228]
ENSG00000225138	SLC9A3-AS1	2.38211	7.25643e-06	5	SLC9A3 antisense RNA 1 [Source:HGNC Symbol;Acc:HGNC:40550]
ENSG00000107201	DDX58	2.37594	0.000110315	9	DExD/H-box helicase 58 [Source:HGNC Symbol;Acc:HGNC:19102]
ENSG00000171658	NMRAL2P	2.3758	1.18408e-05	3	NmrA like redox sensor 2, pseudogene [Source:HGNC Symbol;Acc:HGNC:52332]
ENSG00000138166	DUSP5	2.36962	1.23274e-07	10	dual specificity phosphatase 5 [Source:HGNC Symbol;Acc:HGNC:3071]
ENSG00000198576	ARC	2.36828	0.000273264	8	activity regulated cytoskeleton associated protein [Source:HGNC Symbol;Acc:HGNC:648]
ENSG00000128342	LIF	2.36204	1.97119e-07	22	LIF, interleukin 6 family cytokine [Source:HGNC Symbol;Acc:HGNC:6596]
ENSG00000102359	SRPX2	2.35928	1.61096e-05	X	sushi repeat containing protein X-linked 2 [Source:HGNC Symbol;Acc:HGNC:30668]
ENSG00000255717	SNHG1	2.35057	5.39982e-08	11	small nucleolar RNA host gene 1 [Source:HGNC Symbol;Acc:HGNC:32688]
ENSG00000151491	EPS8	2.35027	1.65298e-06	12	epidermal growth factor receptor pathway substrate 8 [Source:HGNC Symbol;Acc:HGNC:3420]
ENSG00000185022	MAFF	2.34001	1.6967e-07	22	MAF bZIP transcription factor F [Source:HGNC Symbol;Acc:HGNC:6780]
ENSG00000267288	AC138150.2	2.33766	9.69355e-05	17	uncharacterized LOC105371795 [Source:NCBI gene;Acc:105371795]
ENSG00000145819	ARHGAP26	2.3374	1.90227e-06	5	Rho GTPase activating protein 26 [Source:HGNC Symbol;Acc:HGNC:17073]
ENSG00000211584	SLC48A1	2.33413	9.56453e-08	12	solute carrier family 48 member 1 [Source:HGNC Symbol;Acc:HGNC:26035]
ENSG00000273143	AL355512.1	2.33207	0.000518548	10	novel transcript
ENSG00000282057	AC092807.3	2.324	7.26378e-05	1	novel transcript
ENSG00000005844	ITGAL	2.31664	0.000115634	16	integrin subunit alpha L [Source:HGNC Symbol;Acc:HGNC:6148]
ENSG00000101188	NTSR1	2.30928	1.86925e-05	20	neurotensin receptor 1 [Source:HGNC Symbol;Acc:HGNC:8039]
ENSG00000156453	PCDH1	2.28468	1.15035e-05	5	protocadherin 1 [Source:HGNC Symbol;Acc:HGNC:8655]
ENSG00000272668	AL590560.1	2.28432	0.00135615	1	uncharacterized LOC107985216 [Source:NCBI gene;Acc:107985216]
ENSG00000167653	PSCA	2.27736	2.63156e-05	8	prostate stem cell antigen [Source:HGNC Symbol;Acc:HGNC:9500]
ENSG00000183458	AC138932.1	2.27736	2.63156e-05	16	polycystic kidney disease 1 (autosomal dominant) (PKD1) pseudogene
ENSG00000274020	LINC01138	2.27063	8.70196e-06	1	long intergenic non-protein coding RNA 1138 [Source:HGNC Symbol;Acc:HGNC:49454]
ENSG00000173846	PLK3	2.26979	2.56273e-06	1	polo like kinase 3 [Source:HGNC Symbol;Acc:HGNC:2154]
ENSG00000233527	ZNF529-AS1	2.23506	0.00101927	19	ZNF529 antisense RNA 1 [Source:HGNC Symbol;Acc:HGNC:51275]
ENSG00000181773	GPR3	2.22936	0.000197348	1	G protein-coupled receptor 3 [Source:HGNC Symbol;Acc:HGNC:4484]
ENSG00000223749	MIR503HG	2.22936	0.000197348	X	MIR503 host gene [Source:HGNC Symbol;Acc:HGNC:28258]
ENSG00000076641	PAG1	2.22867	3.67015e-05	8	phosphoprotein membrane anchor with glycosphingolipid microdomains 1 [Source:HGNC Symbol;Acc:HGNC:30043]
ENSG00000237686	AL109615.3	2.22821	1.18348e-06	6	uncharacterized LOC101929705 [Source:NCBI gene;Acc:101929705]
ENSG00000047365	ARAP2	2.20542	3.56682e-05	4	ArfGAP with RhoGAP domain, ankyrin repeat and PH domain 2 [Source:HGNC Symbol;Acc:HGNC:16924]
ENSG00000236499	LINC00896	2.20192	7.47398e-06	22	long intergenic non-protein coding RNA 896 [Source:HGNC Symbol;Acc:HGNC:26519]
ENSG00000112715	VEGFA	2.18987	4.65465e-07	6	vascular endothelial growth factor A [Source:HGNC Symbol;Acc:HGNC:12680]
ENSG00000182585	EPGN	2.18604	4.49828e-06	4	epithelial mitogen [Source:HGNC Symbol;Acc:HGNC:17470]
ENSG00000176046	NUPR1	2.18044	4.59316e-07	16	nuclear protein 1, transcriptional regulator [Source:HGNC Symbol;Acc:HGNC:29990]
ENSG00000146242	TPBG	2.17856	9.92298e-07	6	trophoblast glycoprotein [Source:HGNC Symbol;Acc:HGNC:12004]
ENSG00000166173	LARP6	2.17598	1.60601e-06	15	La ribonucleoprotein domain family member 6 [Source:HGNC Symbol;Acc:HGNC:24012]
ENSG00000129474	AJUBA	2.17357	4.33727e-07	14	ajuba LIM protein [Source:HGNC Symbol;Acc:HGNC:20250]
ENSG00000261220	AC103706.1	2.16657	0.00160897	8	novel transcript
ENSG00000146733	PSPH	2.16457	6.59712e-07	7	phosphoserine phosphatase [Source:HGNC Symbol;Acc:HGNC:9577]
ENSG00000170485	NPAS2	2.16288	1.24409e-06	2	neuronal PAS domain protein 2 [Source:HGNC Symbol;Acc:HGNC:7895]
ENSG00000141622	RNF165	2.15768	0.000150551	18	ring finger protein 165 [Source:HGNC Symbol;Acc:HGNC:31696]
ENSG00000164414	SLC35A1	2.15648	0.00010106	6	solute carrier family 35 member A1 [Source:HGNC Symbol;Acc:HGNC:11021]
ENSG00000173295	FAM86B3P	2.15155	1.89877e-06	8	family with sequence similarity 86 member B3, pseudogene [Source:HGNC Symbol;Acc:HGNC:44371]
ENSG00000170786	SDR16C5	2.14078	9.88558e-05	8	short chain dehydrogenase/reductase family 16C member 5 [Source:HGNC Symbol;Acc:HGNC:30311]
ENSG00000143013	LMO4	2.13585	1.49604e-06	1	LIM domain only 4 [Source:HGNC Symbol;Acc:HGNC:6644]
ENSG00000125388	GRK4	2.13285	0.00120867	4	G protein-coupled receptor kinase 4 [Source:HGNC Symbol;Acc:HGNC:4543]
ENSG00000135116	HRK	2.12519	8.16835e-05	12	harakiri, BCL2 interacting protein [Source:HGNC Symbol;Acc:HGNC:5185]
ENSG00000124813	RUNX2	2.12278	2.92104e-05	6	runt related transcription factor 2 [Source:HGNC Symbol;Acc:HGNC:10472]
ENSG00000132470	ITGB4	2.11491	8.81552e-06	17	integrin subunit beta 4 [Source:HGNC Symbol;Acc:HGNC:6158]
ENSG00000137266	SLC22A23	2.10043	2.11527e-05	6	solute carrier family 22 member 23 [Source:HGNC Symbol;Acc:HGNC:21106]
ENSG00000150782	IL18	2.09671	1.86585e-06	11	interleukin 18 [Source:HGNC Symbol;Acc:HGNC:5986]
ENSG00000234498	RPL13AP20	2.0841	0.000208768	12	ribosomal protein L13a pseudogene 20 [Source:HGNC Symbol;Acc:HGNC:35709]
ENSG00000175265	GOLGA8A	2.08356	2.30173e-05	15	golgin A8 family member A [Source:HGNC Symbol;Acc:HGNC:31972]
ENSG00000008710	PKD1	2.08336	1.70386e-06	16	polycystin 1, transient receptor potential channel interacting [Source:HGNC Symbol;Acc:HGNC:9008]
ENSG00000072818	ACAP1	2.07555	0.00140429	17	ArfGAP with coiled-coil, ankyrin repeat and PH domains 1 [Source:HGNC Symbol;Acc:HGNC:16467]
ENSG00000274641	HIST1H2BO	2.07555	0.00140429	6	histone cluster 1 H2B family member o [Source:HGNC Symbol;Acc:HGNC:4758]
ENSG00000272734	ADIRF-AS1	2.0702	0.00018149	10	ADIRF antisense RNA 1 [Source:HGNC Symbol;Acc:HGNC:45127]
ENSG00000117525	F3	2.06842	7.53379e-06	1	coagulation factor III, tissue factor [Source:HGNC Symbol;Acc:HGNC:3541]
ENSG00000153879	CEBPG	2.06728	2.22281e-06	19	CCAAT enhancer binding protein gamma [Source:HGNC Symbol;Acc:HGNC:1837]
ENSG00000154319	FAM167A	2.0662	5.1896e-06	8	family with sequence similarity 167 member A [Source:HGNC Symbol;Acc:HGNC:15549]
ENSG00000260196	AC124798.1	2.06614	8.06793e-06	11	antisense to KCNJ11 and overlapping to a novel gene
ENSG00000107242	PIP5K1B	2.05231	0.000210407	9	phosphatidylinositol-4-phosphate 5-kinase type 1 beta [Source:HGNC Symbol;Acc:HGNC:8995]
ENSG00000147883	CDKN2B	2.04747	7.1438e-06	9	cyclin dependent kinase inhibitor 2B [Source:HGNC Symbol;Acc:HGNC:1788]
ENSG00000263513	FAM72C	2.04645	0.00016141	1	family with sequence similarity 72 member C [Source:HGNC Symbol;Acc:HGNC:30602]
ENSG00000183604	SMG1P5	2.04526	0.00172688	16	SMG1 pseudogene 5 [Source:HGNC Symbol;Acc:HGNC:49862]
ENSG00000186104	CYP2R1	2.03925	0.000392948	11	cytochrome P450 family 2 subfamily R member 1 [Source:HGNC Symbol;Acc:HGNC:20580]
ENSG00000275342	PRAG1	2.03321	3.40023e-06	8	PEAK1 related, kinase-activating pseudokinase 1 [Source:HGNC Symbol;Acc:HGNC:25438]
ENSG00000240875	LINC00886	2.03128	0.000558249	3	long intergenic non-protein coding RNA 886 [Source:HGNC Symbol;Acc:HGNC:48572]
ENSG00000095752	IL11	2.03128	0.000558249	19	interleukin 11 [Source:HGNC Symbol;Acc:HGNC:5966]
ENSG00000250303	AP002884.1	2.03095	1.30426e-05	11	uncharacterized LOC283140 [Source:NCBI gene;Acc:283140]
ENSG00000253981	ALG1L13P	2.02696	3.32793e-05	8	asparagine-linked glycosylation 1-like 13, pseudogene [Source:HGNC Symbol;Acc:HGNC:44382]
ENSG00000149948	HMGA2	2.0268	0.00131742	12	high mobility group AT-hook 2 [Source:HGNC Symbol;Acc:HGNC:5009]
ENSG00000187608	ISG15	2.02161	3.43811e-06	1	ISG15 ubiquitin-like modifier [Source:HGNC Symbol;Acc:HGNC:4053]
ENSG00000146592	CREB5	2.01584	0.000283294	7	cAMP responsive element binding protein 5 [Source:HGNC Symbol;Acc:HGNC:16844]
ENSG00000168389	MFSD2A	2.01439	5.78229e-05	1	major facilitator superfamily domain containing 2A [Source:HGNC Symbol;Acc:HGNC:25897]
ENSG00000133805	AMPD3	2.01432	0.00172688	11	adenosine monophosphate deaminase 3 [Source:HGNC Symbol;Acc:HGNC:470]

## Sheet: Log 2 Down 
	gene_id	gene_name	log2FoldChange	pvalue	gene_chr	gene_description
	ENSG00000260401	AP002761.4	-8.41611	7.89453e-09	11	novel transcript, overlapping to P2RY2
	ENSG00000178597	PSAPL1	-7.95376	5.05952e-07	4	prosaposin like 1 (gene/pseudogene) [Source:HGNC Symbol;Acc:HGNC:33131]
	ENSG00000276122	AC026336.3	-7.68195	3.60565e-06	12	novel transcript
	ENSG00000002726	AOC1	-7.62086	5.44527e-06	7	amine oxidase, copper containing 1 [Source:HGNC Symbol;Acc:HGNC:80]
	ENSG00000126016	AMOT	-7.62086	5.44527e-06	X	angiomotin [Source:HGNC Symbol;Acc:HGNC:17810]
	ENSG00000168539	CHRM1	-7.55706	8.28134e-06	11	cholinergic receptor muscarinic 1 [Source:HGNC Symbol;Acc:HGNC:1950]
	ENSG00000183801	OLFML1	-7.55706	8.28134e-06	11	olfactomedin like 1 [Source:HGNC Symbol;Acc:HGNC:24473]
	ENSG00000163751	CPA3	-7.42032	1.95811e-05	3	carboxypeptidase A3 [Source:HGNC Symbol;Acc:HGNC:2298]
	ENSG00000168646	AXIN2	-7.26926	4.77659e-05	17	axin 2 [Source:HGNC Symbol;Acc:HGNC:904]
	ENSG00000260577	AC126773.2	-7.26926	4.77659e-05	16	novel transcript, antisense to CDH3
	ENSG00000138606	SHF	-6.80336	0.000517265	15	Src homology 2 domain containing F [Source:HGNC Symbol;Acc:HGNC:25116]
	ENSG00000124097	HMGB1P1	-6.80336	0.000517265	20	high mobility group box 1 pseudogene 1 [Source:HGNC Symbol;Acc:HGNC:4993]
	ENSG00000106384	MOGAT3	-6.68896	0.00085757	7	monoacylglycerol O-acyltransferase 3 [Source:HGNC Symbol;Acc:HGNC:23249]
	ENSG00000137077	CCL21	-6.68896	0.00085757	9	C-C motif chemokine ligand 21 [Source:HGNC Symbol;Acc:HGNC:10620]
	ENSG00000108370	RGS9	-6.5647	0.00143701	17	regulator of G protein signaling 9 [Source:HGNC Symbol;Acc:HGNC:10004]
	ENSG00000228221	LINC00578	-6.5647	0.00143701	3	long intergenic non-protein coding RNA 578 [Source:HGNC Symbol;Acc:HGNC:43807]
	ENSG00000129009	ISLR	-6.5647	0.00143701	15	immunoglobulin superfamily containing leucine rich repeat [Source:HGNC Symbol;Acc:HGNC:6133]
	ENSG00000110436	SLC1A2	-6.54243	8.67804e-18	11	solute carrier family 1 member 2 [Source:HGNC Symbol;Acc:HGNC:10940]
	ENSG00000100314	CABP7	-4.80843	7.53307e-06	22	calcium binding protein 7 [Source:HGNC Symbol;Acc:HGNC:20834]
	ENSG00000054179	ENTPD2	-4.70198	1.57535e-05	9	ectonucleoside triphosphate diphosphohydrolase 2 [Source:HGNC Symbol;Acc:HGNC:3364]
	ENSG00000241644	INMT	-4.57247	3.36017e-11	7	indolethylamine N-methyltransferase [Source:HGNC Symbol;Acc:HGNC:6069]
	ENSG00000120211	INSL4	-4.56495	6.17427e-18	9	insulin like 4 [Source:HGNC Symbol;Acc:HGNC:6087]
	ENSG00000005102	MEOX1	-4.50632	1.48671e-16	17	mesenchyme homeobox 1 [Source:HGNC Symbol;Acc:HGNC:7013]
	ENSG00000132688	NES	-4.37976	3.32237e-15	1	nestin [Source:HGNC Symbol;Acc:HGNC:7756]
	ENSG00000250722	SELENOP	-4.08547	3.28061e-07	5	selenoprotein P [Source:HGNC Symbol;Acc:HGNC:10751]
	ENSG00000186891	TNFRSF18	-4.02668	2.32572e-09	1	TNF receptor superfamily member 18 [Source:HGNC Symbol;Acc:HGNC:11914]
	ENSG00000179776	CDH5	-3.97316	7.16022e-15	16	cadherin 5 [Source:HGNC Symbol;Acc:HGNC:1764]
	ENSG00000068976	PYGM	-3.96344	1.12142e-07	11	glycogen phosphorylase, muscle associated [Source:HGNC Symbol;Acc:HGNC:9726]
	ENSG00000185518	SV2B	-3.95748	1.25988e-06	15	synaptic vesicle glycoprotein 2B [Source:HGNC Symbol;Acc:HGNC:16874]
	ENSG00000233225	AC004987.2	-3.94584	2.05601e-05	7	single stranded DNA binding protein 3 (SSBP3) pseudogene
	ENSG00000112293	GPLD1	-3.91318	0.00136958	6	glycosylphosphatidylinositol specific phospholipase D1 [Source:HGNC Symbol;Acc:HGNC:4459]
	ENSG00000006611	USH1C	-3.86866	8.49988e-16	11	USH1 protein network component harmonin [Source:HGNC Symbol;Acc:HGNC:12597]
	ENSG00000175084	DES	-3.8587	2.88451e-07	2	desmin [Source:HGNC Symbol;Acc:HGNC:2770]
	ENSG00000205978	NYNRIN	-3.85343	2.92109e-06	14	NYN domain and retroviral integrase containing [Source:HGNC Symbol;Acc:HGNC:20165]
	ENSG00000175093	SPSB4	-3.81758	1.86508e-08	3	splA/ryanodine receptor domain and SOCS box containing 4 [Source:HGNC Symbol;Acc:HGNC:30630]
	ENSG00000167701	GPT	-3.78897	8.1742e-05	8	glutamic--pyruvic transaminase [Source:HGNC Symbol;Acc:HGNC:4552]
	ENSG00000171346	KRT15	-3.71728	4.61864e-09	17	keratin 15 [Source:HGNC Symbol;Acc:HGNC:6421]
	ENSG00000187634	SAMD11	-3.68563	6.08621e-11	1	sterile alpha motif domain containing 11 [Source:HGNC Symbol;Acc:HGNC:28706]
	ENSG00000185633	NDUFA4L2	-3.67404	0.000167283	12	NDUFA4, mitochondrial complex associated like 2 [Source:HGNC Symbol;Acc:HGNC:29836]
	ENSG00000168333	PPDPFL	-3.66452	1.41951e-13	8	pancreatic progenitor cell differentiation and proliferation factor like [Source:HGNC Symbol;Acc:HGNC:31745]
	ENSG00000186897	C1QL4	-3.53256	3.14646e-05	12	complement C1q like 4 [Source:HGNC Symbol;Acc:HGNC:31416]
	ENSG00000141750	STAC2	-3.49442	6.15505e-10	17	SH3 and cysteine rich domain 2 [Source:HGNC Symbol;Acc:HGNC:23990]
	ENSG00000168542	COL3A1	-3.49325	1.01902e-08	2	collagen type III alpha 1 chain [Source:HGNC Symbol;Acc:HGNC:2201]
	ENSG00000229980	TOB1-AS1	-3.4824	0.000506526	17	TOB1 antisense RNA 1 [Source:HGNC Symbol;Acc:HGNC:44340]
	ENSG00000259889	AC093802.2	-3.4824	0.000506526	2	novel transcript
	ENSG00000180318	ALX1	-3.45117	7.77869e-08	12	ALX homeobox 1 [Source:HGNC Symbol;Acc:HGNC:1494]
	ENSG00000135454	B4GALNT1	-3.4398	5.88889e-05	12	beta-1,4-N-acetyl-galactosaminyltransferase 1 [Source:HGNC Symbol;Acc:HGNC:4117]
	ENSG00000150510	FAM124A	-3.41241	0.000739506	13	family with sequence similarity 124 member A [Source:HGNC Symbol;Acc:HGNC:26413]
	ENSG00000100092	SH3BP1	-3.41241	0.000739506	22	SH3 domain binding protein 1 [Source:HGNC Symbol;Acc:HGNC:10824]
	ENSG00000108515	ENO3	-3.37277	3.12837e-13	17	enolase 3 [Source:HGNC Symbol;Acc:HGNC:3354]
	ENSG00000165905	LARGE2	-3.36265	8.6117e-08	11	LARGE xylosyl- and glucuronyltransferase 2 [Source:HGNC Symbol;Acc:HGNC:16522]
	ENSG00000170899	GSTA4	-3.30221	3.20597e-05	6	glutathione S-transferase alpha 4 [Source:HGNC Symbol;Acc:HGNC:4629]
	ENSG00000188536	HBA2	-3.28843	0.000214972	16	hemoglobin subunit alpha 2 [Source:HGNC Symbol;Acc:HGNC:4824]
	ENSG00000168398	BDKRB2	-3.26206	4.24641e-12	14	bradykinin receptor B2 [Source:HGNC Symbol;Acc:HGNC:1030]
	ENSG00000186326	RGS9BP	-3.26134	0.00159793	19	regulator of G protein signaling 9 binding protein [Source:HGNC Symbol;Acc:HGNC:30304]
	ENSG00000143375	CGN	-3.24991	1.00574e-08	1	cingulin [Source:HGNC Symbol;Acc:HGNC:17429]
	ENSG00000135902	CHRND	-3.23375	1.59188e-07	2	cholinergic receptor nicotinic delta subunit [Source:HGNC Symbol;Acc:HGNC:1965]
	ENSG00000249306	LINC01411	-3.22571	7.59611e-07	5	long intergenic non-protein coding RNA 1411 [Source:HGNC Symbol;Acc:HGNC:50703]
	ENSG00000228696	ARL17B	-3.22002	5.69854e-05	17	ADP ribosylation factor like GTPase 17B [Source:HGNC Symbol;Acc:HGNC:32387]
	ENSG00000182759	MAFA	-3.21714	1.0482e-09	8	MAF bZIP transcription factor A [Source:HGNC Symbol;Acc:HGNC:23145]
	ENSG00000108691	CCL2	-3.20644	6.09759e-09	17	C-C motif chemokine ligand 2 [Source:HGNC Symbol;Acc:HGNC:10618]
	ENSG00000251209	LINC00923	-3.17789	0.000419448	15	long intergenic non-protein coding RNA 923 [Source:HGNC Symbol;Acc:HGNC:28088]
	ENSG00000188162	OTOG	-3.17789	0.000419448	11	otogelin [Source:HGNC Symbol;Acc:HGNC:8516]
	ENSG00000056998	GYG2	-3.14505	9.38731e-09	X	glycogenin 2 [Source:HGNC Symbol;Acc:HGNC:4700]
	ENSG00000140807	NKD1	-3.13287	0.000102431	16	naked cuticle homolog 1 [Source:HGNC Symbol;Acc:HGNC:17045]
	ENSG00000197245	FAM110D	-3.09822	2.28665e-06	1	family with sequence similarity 110 member D [Source:HGNC Symbol;Acc:HGNC:25860]
	ENSG00000140795	MYLK3	-3.09633	7.1169e-11	16	myosin light chain kinase 3 [Source:HGNC Symbol;Acc:HGNC:29826]
	ENSG00000167363	FN3K	-3.08782	8.13575e-10	17	fructosamine 3 kinase [Source:HGNC Symbol;Acc:HGNC:24822]
	ENSG00000162878	PKDCC	-3.04432	3.36591e-10	2	protein kinase domain containing, cytoplasmic [Source:HGNC Symbol;Acc:HGNC:25123]
	ENSG00000181856	SLC2A4	-2.99139	0.000252157	17	solute carrier family 2 member 4 [Source:HGNC Symbol;Acc:HGNC:11009]
	ENSG00000187398	LUZP2	-2.98833	1.44331e-05	11	leucine zipper protein 2 [Source:HGNC Symbol;Acc:HGNC:23206]
	ENSG00000128617	OPN1SW	-2.98833	1.44331e-05	7	opsin 1, short wave sensitive [Source:HGNC Symbol;Acc:HGNC:1012]
	ENSG00000269688	AC008982.2	-2.94098	0.000466301	19	novel transcript, sense intronic to HNRNPL
	ENSG00000086967	MYBPC2	-2.93428	2.83932e-08	19	myosin binding protein C, fast type [Source:HGNC Symbol;Acc:HGNC:7550]
	ENSG00000121858	TNFSF10	-2.92764	0.00166513	3	TNF superfamily member 10 [Source:HGNC Symbol;Acc:HGNC:11925]
	ENSG00000104833	TUBB4A	-2.89785	8.4118e-07	19	tubulin beta 4A class IVa [Source:HGNC Symbol;Acc:HGNC:20774]
	ENSG00000188505	NCCRP1	-2.8845	6.45584e-11	19	non-specific cytotoxic cell receptor protein 1 homolog (zebrafish) [Source:HGNC Symbol;Acc:HGNC:33739]
	ENSG00000151150	ANK3	-2.8546	9.35096e-06	10	ankyrin 3 [Source:HGNC Symbol;Acc:HGNC:494]
	ENSG00000183762	KREMEN1	-2.85012	2.25039e-08	22	kringle containing transmembrane protein 1 [Source:HGNC Symbol;Acc:HGNC:17550]
	ENSG00000196220	SRGAP3	-2.84279	1.6383e-06	3	SLIT-ROBO Rho GTPase activating protein 3 [Source:HGNC Symbol;Acc:HGNC:19744]
	ENSG00000163295	ALPI	-2.81489	1.5328e-10	2	alkaline phosphatase, intestinal [Source:HGNC Symbol;Acc:HGNC:437]
	ENSG00000179855	GIPC3	-2.80826	5.68315e-07	19	GIPC PDZ domain containing family member 3 [Source:HGNC Symbol;Acc:HGNC:18183]
	ENSG00000275895	U2AF1L5	-2.79148	8.52963e-09	21	U2 small nuclear RNA auxiliary factor 1 like 5 [Source:HGNC Symbol;Acc:HGNC:51830]
	ENSG00000197977	ELOVL2	-2.77215	7.02462e-05	6	ELOVL fatty acid elongase 2 [Source:HGNC Symbol;Acc:HGNC:14416]
	ENSG00000167680	SEMA6B	-2.76409	7.02342e-07	19	semaphorin 6B [Source:HGNC Symbol;Acc:HGNC:10739]
	ENSG00000117318	ID3	-2.75169	9.15312e-10	1	inhibitor of DNA binding 3, HLH protein [Source:HGNC Symbol;Acc:HGNC:5362]
	ENSG00000130643	CALY	-2.73834	5.51708e-07	10	calcyon neuron specific vesicular protein [Source:HGNC Symbol;Acc:HGNC:17938]
	ENSG00000268573	AC011815.1	-2.72747	0.000495363	18	novel transcript
	ENSG00000100968	NFATC4	-2.71959	0.0016487	14	nuclear factor of activated T cells 4 [Source:HGNC Symbol;Acc:HGNC:7778]
	ENSG00000185269	NOTUM	-2.69224	0.000121298	17	notum, palmitoleoyl-protein carboxylesterase [Source:HGNC Symbol;Acc:HGNC:27106]
	ENSG00000118194	TNNT2	-2.67993	1.04381e-07	1	troponin T2, cardiac type [Source:HGNC Symbol;Acc:HGNC:11949]
	ENSG00000168874	ATOH8	-2.66644	1.47166e-07	2	atonal bHLH transcription factor 8 [Source:HGNC Symbol;Acc:HGNC:24126]
	ENSG00000106004	HOXA5	-2.66395	1.64016e-08	7	homeobox A5 [Source:HGNC Symbol;Acc:HGNC:5106]
	ENSG00000185133	INPP5J	-2.66145	1.33997e-07	22	inositol polyphosphate-5-phosphatase J [Source:HGNC Symbol;Acc:HGNC:8956]
	ENSG00000171236	LRG1	-2.63826	4.0931e-07	19	leucine rich alpha-2-glycoprotein 1 [Source:HGNC Symbol;Acc:HGNC:29480]
	ENSG00000171631	P2RY6	-2.63619	3.35996e-09	11	pyrimidinergic receptor P2Y6 [Source:HGNC Symbol;Acc:HGNC:8543]
	ENSG00000164825	DEFB1	-2.61778	4.18614e-07	8	defensin beta 1 [Source:HGNC Symbol;Acc:HGNC:2766]
	ENSG00000053918	KCNQ1	-2.60512	3.26576e-08	11	potassium voltage-gated channel subfamily Q member 1 [Source:HGNC Symbol;Acc:HGNC:6294]
	ENSG00000274615	AC233968.1	-2.59258	0.000137515	17	aminopeptidase puromycin sensitive pseudogene [Source:NCBI gene;Acc:440434]
	ENSG00000114923	SLC4A3	-2.59124	1.08865e-05	2	solute carrier family 4 member 3 [Source:HGNC Symbol;Acc:HGNC:11029]
	ENSG00000164638	SLC29A4	-2.58111	9.34767e-05	7	solute carrier family 29 member 4 [Source:HGNC Symbol;Acc:HGNC:23097]
	ENSG00000010319	SEMA3G	-2.57609	0.00159155	3	semaphorin 3G [Source:HGNC Symbol;Acc:HGNC:30400]
	ENSG00000116690	PRG4	-2.56363	1.11941e-07	1	proteoglycan 4 [Source:HGNC Symbol;Acc:HGNC:9364]
	ENSG00000213694	S1PR3	-2.56341	0.000280171	9	sphingosine-1-phosphate receptor 3 [Source:HGNC Symbol;Acc:HGNC:3167]
	ENSG00000105641	SLC5A5	-2.56341	0.000280171	19	solute carrier family 5 member 5 [Source:HGNC Symbol;Acc:HGNC:11040]
	ENSG00000105289	TJP3	-2.55576	1.38092e-07	19	tight junction protein 3 [Source:HGNC Symbol;Acc:HGNC:11829]
	ENSG00000143845	ETNK2	-2.55422	0.000178139	1	ethanolamine kinase 2 [Source:HGNC Symbol;Acc:HGNC:25575]
	ENSG00000164089	ETNPPL	-2.54642	6.47931e-08	4	ethanolamine-phosphate phospho-lyase [Source:HGNC Symbol;Acc:HGNC:14404]
	ENSG00000182463	TSHZ2	-2.52099	1.53846e-07	20	teashirt zinc finger homeobox 2 [Source:HGNC Symbol;Acc:HGNC:13010]
	ENSG00000143494	VASH2	-2.51778	0.000372105	1	vasohibin 2 [Source:HGNC Symbol;Acc:HGNC:25723]
	ENSG00000184908	CLCNKB	-2.50943	5.93391e-05	1	chloride voltage-gated channel Kb [Source:HGNC Symbol;Acc:HGNC:2027]
	ENSG00000140511	HAPLN3	-2.47921	0.000129619	15	hyaluronan and proteoglycan link protein 3 [Source:HGNC Symbol;Acc:HGNC:21446]
	ENSG00000170153	RNF150	-2.44751	2.27026e-07	4	ring finger protein 150 [Source:HGNC Symbol;Acc:HGNC:23138]
	ENSG00000005961	ITGA2B	-2.43263	0.000391938	17	integrin subunit alpha 2b [Source:HGNC Symbol;Acc:HGNC:6138]
	ENSG00000117114	ADGRL2	-2.43263	0.000391938	1	adhesion G protein-coupled receptor L2 [Source:HGNC Symbol;Acc:HGNC:18582]
	ENSG00000111181	SLC6A12	-2.42194	0.000660977	12	solute carrier family 6 member 12 [Source:HGNC Symbol;Acc:HGNC:11045]
	ENSG00000129682	FGF13	-2.42124	2.7527e-07	X	fibroblast growth factor 13 [Source:HGNC Symbol;Acc:HGNC:3670]
	ENSG00000110492	MDK	-2.4138	0.000204856	11	midkine [Source:HGNC Symbol;Acc:HGNC:6972]
	ENSG00000180739	S1PR5	-2.39188	0.000138966	19	sphingosine-1-phosphate receptor 5 [Source:HGNC Symbol;Acc:HGNC:14299]
	ENSG00000070182	SPTB	-2.37228	6.8093e-06	14	spectrin beta, erythrocytic [Source:HGNC Symbol;Acc:HGNC:11274]
	ENSG00000197043	ANXA6	-2.36556	6.46961e-08	5	annexin A6 [Source:HGNC Symbol;Acc:HGNC:544]
	ENSG00000187955	COL14A1	-2.36493	0.000404469	8	collagen type XIV alpha 1 chain [Source:HGNC Symbol;Acc:HGNC:2191]
	ENSG00000126803	HSPA2	-2.3635	2.30142e-07	14	heat shock protein family A (Hsp70) member 2 [Source:HGNC Symbol;Acc:HGNC:5235]
	ENSG00000169683	LRRC45	-2.3273	3.63298e-07	17	leucine rich repeat containing 45 [Source:HGNC Symbol;Acc:HGNC:28302]
	ENSG00000226137	BAIAP2-DT	-2.32044	0.000110315	17	BAIAP2 divergent transcript [Source:HGNC Symbol;Acc:HGNC:44342]
	ENSG00000180767	CHST13	-2.28445	1.95686e-07	3	carbohydrate sulfotransferase 13 [Source:HGNC Symbol;Acc:HGNC:21755]
	ENSG00000108821	COL1A1	-2.27716	3.63744e-07	17	collagen type I alpha 1 chain [Source:HGNC Symbol;Acc:HGNC:2197]
	ENSG00000099953	MMP11	-2.26992	0.000159888	22	matrix metallopeptidase 11 [Source:HGNC Symbol;Acc:HGNC:7157]
	ENSG00000145703	IQGAP2	-2.24477	1.946e-06	5	IQ motif containing GTPase activating protein 2 [Source:HGNC Symbol;Acc:HGNC:6111]
	ENSG00000196177	ACADSB	-2.23658	1.78502e-05	10	acyl-CoA dehydrogenase short/branched chain [Source:HGNC Symbol;Acc:HGNC:91]
	ENSG00000155893	PXYLP1	-2.23598	0.000660415	3	2-phosphoxylose phosphatase 1 [Source:HGNC Symbol;Acc:HGNC:26303]
	ENSG00000141540	TTYH2	-2.22514	0.000336783	17	tweety family member 2 [Source:HGNC Symbol;Acc:HGNC:13877]
	ENSG00000006638	TBXA2R	-2.21617	1.15983e-06	19	thromboxane A2 receptor [Source:HGNC Symbol;Acc:HGNC:11608]
	ENSG00000099864	PALM	-2.20107	5.00895e-07	19	paralemmin [Source:HGNC Symbol;Acc:HGNC:8594]
	ENSG00000138030	KHK	-2.19722	2.66569e-05	2	ketohexokinase [Source:HGNC Symbol;Acc:HGNC:6315]
	ENSG00000134986	NREP	-2.18955	8.52961e-06	5	neuronal regeneration related protein [Source:HGNC Symbol;Acc:HGNC:16834]
	ENSG00000160233	LRRC3	-2.18854	0.000201115	21	leucine rich repeat containing 3 [Source:HGNC Symbol;Acc:HGNC:14965]
	ENSG00000137474	MYO7A	-2.15985	0.000812684	11	myosin VIIA [Source:HGNC Symbol;Acc:HGNC:7606]
	ENSG00000189350	TOGARAM2	-2.15816	2.40527e-05	2	TOG array regulator of axonemal microtubules 2 [Source:HGNC Symbol;Acc:HGNC:33715]
	ENSG00000174992	ZG16	-2.15619	0.0014361	16	zymogen granule protein 16 [Source:HGNC Symbol;Acc:HGNC:30961]
	ENSG00000117602	RCAN3	-2.15141	5.46236e-05	1	RCAN family member 3 [Source:HGNC Symbol;Acc:HGNC:3042]
	ENSG00000125434	SLC25A35	-2.14361	1.23373e-05	17	solute carrier family 25 member 35 [Source:HGNC Symbol;Acc:HGNC:31921]
	ENSG00000066468	FGFR2	-2.13769	8.89554e-07	10	fibroblast growth factor receptor 2 [Source:HGNC Symbol;Acc:HGNC:3689]
	ENSG00000111801	BTN3A3	-2.10723	2.89637e-05	6	butyrophilin subfamily 3 member A3 [Source:HGNC Symbol;Acc:HGNC:1140]
	ENSG00000105711	SCN1B	-2.10104	0.000619733	19	sodium voltage-gated channel beta subunit 1 [Source:HGNC Symbol;Acc:HGNC:10586]
	ENSG00000165995	CACNB2	-2.10104	0.000619733	10	calcium voltage-gated channel auxiliary subunit beta 2 [Source:HGNC Symbol;Acc:HGNC:1402]
	ENSG00000177519	RPRM	-2.09008	1.46115e-05	2	reprimo, TP53 dependent G2 arrest mediator homolog [Source:HGNC Symbol;Acc:HGNC:24201]
	ENSG00000133026	MYH10	-2.08316	1.62638e-06	17	myosin heavy chain 10 [Source:HGNC Symbol;Acc:HGNC:7568]
	ENSG00000115687	PASK	-2.08057	1.44102e-05	2	PAS domain containing serine/threonine kinase [Source:HGNC Symbol;Acc:HGNC:17270]
	ENSG00000105088	OLFM2	-2.07847	1.66188e-05	19	olfactomedin 2 [Source:HGNC Symbol;Acc:HGNC:17189]
	ENSG00000171608	PIK3CD	-2.06145	2.50341e-05	1	phosphatidylinositol-4,5-bisphosphate 3-kinase catalytic subunit delta [Source:HGNC Symbol;Acc:HGNC:8977]
	ENSG00000129038	LOXL1	-2.05958	0.00120867	15	lysyl oxidase like 1 [Source:HGNC Symbol;Acc:HGNC:6665]
	ENSG00000123080	CDKN2C	-2.04841	2.29629e-06	1	cyclin dependent kinase inhibitor 2C [Source:HGNC Symbol;Acc:HGNC:1789]
	ENSG00000168778	TCTN2	-2.02034	9.61748e-05	12	tectonic family member 2 [Source:HGNC Symbol;Acc:HGNC:25774]
	ENSG00000003249	DBNDD1	-2.00362	3.14455e-05	16	dysbindin domain containing 1 [Source:HGNC Symbol;Acc:HGNC:28455]
	ENSG00000165424	ZCCHC24	-2.00118	7.58456e-06	10	zinc finger CCHC-type containing 24 [Source:HGNC Symbol;Acc:HGNC:26911]
	ENSG00000166407	LMO1	-2.00071	6.87745e-05	11	LIM domain only 1 [Source:HGNC Symbol;Acc:HGNC:6641]
	ENSG00000092758	COL9A3	-1.99534	9.56272e-06	20	collagen type IX alpha 3 chain [Source:HGNC Symbol;Acc:HGNC:2219]
