# Supplementary material for: Ubiquitin specific peptidase 37 and PCNA interaction promotes osteosarcoma pathogenesis by modulating replication fork progression
Source: J Transl Med. 2023 Apr 28;21:286. doi: 10.1186/s12967-023-04126-2 (PMC10142227; doi:10.1186/s12967-023-04126-2)
Supplement: Supplementary file 5 — Additional file 5: Table S4. List of differentially expressed genes between OE VS KO. [file 12967_2023_4126_MOESM5_ESM.xlsx]

## Sheet: log 2 up 
gene_id	log2FoldChange	pvalue	gene_name	gene_chr	gene_description
ENSG00000175093	9.07881	7.81283e-12	SPSB4	3	splA/ryanodine receptor domain and SOCS box containing 4 [Source:HGNC Symbol;Acc:HGNC:30630]
ENSG00000100314	7.88959	7.40189e-07	CABP7	22	calcium binding protein 7 [Source:HGNC Symbol;Acc:HGNC:20834]
ENSG00000126016	7.60712	5.44527e-06	AMOT	X	angiomotin [Source:HGNC Symbol;Acc:HGNC:17810]
ENSG00000183801	7.54333	8.28134e-06	OLFML1	11	olfactomedin like 1 [Source:HGNC Symbol;Acc:HGNC:24473]
ENSG00000146166	6.99439	0.000193974	LGSN	6	lengsin, lens protein with glutamine synthetase domain [Source:HGNC Symbol;Acc:HGNC:21016]
ENSG00000226314	6.89566	0.000315208	ZNF192P1	6	zinc finger protein 192 pseudogene 1 [Source:HGNC Symbol;Acc:HGNC:18777]
ENSG00000259424	6.89566	0.000315208	IRAIN	15	IGF1R antisense imprinted non-protein coding RNA [Source:HGNC Symbol;Acc:HGNC:50365]
ENSG00000267757	6.78968	0.000517265	EML2-AS1	19	EML2 antisense RNA 1 [Source:HGNC Symbol;Acc:HGNC:48331]
ENSG00000137077	6.67529	0.00143701	CCL21	9	C-C motif chemokine ligand 21 [Source:HGNC Symbol;Acc:HGNC:10620]
ENSG00000135902	4.75182	3.37527e-10	CHRND	2	cholinergic receptor nicotinic delta subunit [Source:HGNC Symbol;Acc:HGNC:1965]
ENSG00000054179	4.67732	1.57535e-05	ENTPD2	9	ectonucleoside triphosphate diphosphohydrolase 2 [Source:HGNC Symbol;Acc:HGNC:3364]
ENSG00000284883	4.621	2.29623e-05	AC021066.2	12	keratin protein pseudogene
ENSG00000213312	4.43751	7.35111e-05	RPL7AP34	6	ribosomal protein L7a pseudogene 34 [Source:HGNC Symbol;Acc:HGNC:36778]
ENSG00000110436	4.41802	1.00042e-13	SLC1A2	11	solute carrier family 1 member 2 [Source:HGNC Symbol;Acc:HGNC:10940]
ENSG00000259889	4.37076	0.000109596	AC093802.2	2	novel transcript
ENSG00000068976	4.33753	2.68885e-08	PYGM	11	glycogen phosphorylase, muscle associated [Source:HGNC Symbol;Acc:HGNC:9726]
ENSG00000168333	4.23869	2.73193e-16	PPDPFL	8	pancreatic progenitor cell differentiation and proliferation factor like [Source:HGNC Symbol;Acc:HGNC:31745]
ENSG00000130643	4.13596	3.55138e-11	CALY	10	calcyon neuron specific vesicular protein [Source:HGNC Symbol;Acc:HGNC:17938]
ENSG00000163295	4.08725	2.08261e-18	ALPI	2	alkaline phosphatase, intestinal [Source:HGNC Symbol;Acc:HGNC:437]
ENSG00000163617	4.06781	0.000575412	CCDC191	3	coiled-coil domain containing 191 [Source:HGNC Symbol;Acc:HGNC:29272]
ENSG00000226416	4.06781	0.000575412	MRPL23-AS1	11	MRPL23 antisense RNA 1 [Source:HGNC Symbol;Acc:HGNC:42812]
ENSG00000006611	4.03484	9.80119e-17	USH1C	11	USH1 protein network component harmonin [Source:HGNC Symbol;Acc:HGNC:12597]
ENSG00000180815	3.98097	0.000884859	MAP3K15	X	mitogen-activated protein kinase kinase kinase 15 [Source:HGNC Symbol;Acc:HGNC:31689]
ENSG00000160963	3.98097	0.000884859	COL26A1	7	collagen type XXVI alpha 1 chain [Source:HGNC Symbol;Acc:HGNC:18038]
ENSG00000267231	3.98097	0.000884859	AC005786.2	19	novel transcript
ENSG00000265752	3.88857	0.00136958	AC010754.1	18	novel transcript
ENSG00000188536	3.81785	5.75184e-05	HBA2	16	hemoglobin subunit alpha 2 [Source:HGNC Symbol;Acc:HGNC:4824]
ENSG00000108515	3.80299	1.31748e-15	ENO3	17	enolase 3 [Source:HGNC Symbol;Acc:HGNC:3354]
ENSG00000261888	3.76365	8.1742e-05	AC144831.1	17	novel transcript
ENSG00000185633	3.64872	0.000167283	NDUFA4L2	12	NDUFA4, mitochondrial complex associated like 2 [Source:HGNC Symbol;Acc:HGNC:29836]
ENSG00000231584	3.58762	0.000240916	FAHD2CP	2	fumarylacetoacetate hydrolase domain containing 2C, pseudogene [Source:HGNC Symbol;Acc:HGNC:44135]
ENSG00000119508	3.51826	2.41173e-11	NR4A3	9	nuclear receptor subfamily 4 group A member 3 [Source:HGNC Symbol;Acc:HGNC:7982]
ENSG00000168542	3.46729	1.20031e-08	COL3A1	2	collagen type III alpha 1 chain [Source:HGNC Symbol;Acc:HGNC:2201]
ENSG00000182459	3.41422	8.09767e-05	TEX19	17	testis expressed 19 [Source:HGNC Symbol;Acc:HGNC:33802]
ENSG00000187634	3.38187	6.45194e-10	SAMD11	1	sterile alpha motif domain containing 11 [Source:HGNC Symbol;Acc:HGNC:28706]
ENSG00000107859	3.35424	1.82365e-05	PITX3	10	paired like homeodomain 3 [Source:HGNC Symbol;Acc:HGNC:9006]
ENSG00000129682	3.27883	6.58641e-11	FGF13	X	fibroblast growth factor 13 [Source:HGNC Symbol;Acc:HGNC:3670]
ENSG00000116690	3.21322	2.13613e-10	PRG4	1	proteoglycan 4 [Source:HGNC Symbol;Acc:HGNC:9364]
ENSG00000165905	3.16938	2.29124e-07	LARGE2	11	LARGE xylosyl- and glucuronyltransferase 2 [Source:HGNC Symbol;Acc:HGNC:16522]
ENSG00000186891	3.16938	2.29124e-07	TNFRSF18	1	TNF receptor superfamily member 18 [Source:HGNC Symbol;Acc:HGNC:11914]
ENSG00000171119	3.15413	0.00236482	NRTN	19	neurturin [Source:HGNC Symbol;Acc:HGNC:8007]
ENSG00000132016	3.15413	0.00236482	C19orf57	19	chromosome 19 open reading frame 57 [Source:HGNC Symbol;Acc:HGNC:28153]
ENSG00000130600	3.14579	3.151e-12	H19	11	H19, imprinted maternally expressed transcript [Source:HGNC Symbol;Acc:HGNC:4713]
ENSG00000153234	3.10145	4.10361e-09	NR4A2	2	nuclear receptor subfamily 4 group A member 2 [Source:HGNC Symbol;Acc:HGNC:7981]
ENSG00000197245	3.07232	2.28665e-06	FAM110D	1	family with sequence similarity 110 member D [Source:HGNC Symbol;Acc:HGNC:25860]
ENSG00000168874	3.00781	5.89733e-09	ATOH8	2	atonal bHLH transcription factor 8 [Source:HGNC Symbol;Acc:HGNC:24126]
ENSG00000177519	2.94972	7.39839e-09	RPRM	2	reprimo, TP53 dependent G2 arrest mediator homolog [Source:HGNC Symbol;Acc:HGNC:24201]
ENSG00000278389	2.90208	0.00166513	AC099518.6	16	novel transcript
ENSG00000182359	2.90208	0.00166513	KBTBD3	11	kelch repeat and BTB domain containing 3 [Source:HGNC Symbol;Acc:HGNC:22934]
ENSG00000242689	2.90208	0.00166513	CNTF	11	ciliary neurotrophic factor [Source:HGNC Symbol;Acc:HGNC:2169]
ENSG00000223764	2.90208	0.00166513	LINC02593	1	long intergenic non-protein coding RNA 2593 [Source:HGNC Symbol;Acc:HGNC:53933]
ENSG00000229980	2.90208	0.00166513	TOB1-AS1	17	TOB1 antisense RNA 1 [Source:HGNC Symbol;Acc:HGNC:44340]
ENSG00000092758	2.84441	2.25226e-09	COL9A3	20	collagen type IX alpha 3 chain [Source:HGNC Symbol;Acc:HGNC:2219]
ENSG00000275964	2.84155	1.86467e-05	AL355001.2	13	novel transcript
ENSG00000180336	2.8321	0.00237037	MEIOC	17	meiosis specific with coiled-coil domain [Source:HGNC Symbol;Acc:HGNC:26670]
ENSG00000100092	2.8321	0.00237037	SH3BP1	22	SH3 domain binding protein 1 [Source:HGNC Symbol;Acc:HGNC:10824]
ENSG00000189060	2.78903	3.35783e-10	H1F0	22	H1 histone family member 0 [Source:HGNC Symbol;Acc:HGNC:4714]
ENSG00000120696	2.77942	5.39201e-07	KBTBD7	13	kelch repeat and BTB domain containing 7 [Source:HGNC Symbol;Acc:HGNC:25266]
ENSG00000278192	2.70168	0.000660977	AL118505.1	20	novel transcript
ENSG00000135454	2.70168	0.000660977	B4GALNT1	12	beta-1,4-N-acetyl-galactosaminyltransferase 1 [Source:HGNC Symbol;Acc:HGNC:4117]
ENSG00000120211	2.69333	5.77747e-09	INSL4	9	insulin like 4 [Source:HGNC Symbol;Acc:HGNC:6087]
ENSG00000125457	2.67769	6.24708e-08	MIF4GD	17	MIF4G domain containing [Source:HGNC Symbol;Acc:HGNC:24030]
ENSG00000005102	2.65772	1.50044e-08	MEOX1	17	mesenchyme homeobox 1 [Source:HGNC Symbol;Acc:HGNC:7013]
ENSG00000118194	2.65383	1.22538e-07	TNNT2	1	troponin T2, cardiac type [Source:HGNC Symbol;Acc:HGNC:11949]
ENSG00000178597	2.65297	0.000883969	PSAPL1	4	prosaposin like 1 (gene/pseudogene) [Source:HGNC Symbol;Acc:HGNC:33131]
ENSG00000141750	2.6378	3.2016e-07	STAC2	17	SH3 and cysteine rich domain 2 [Source:HGNC Symbol;Acc:HGNC:23990]
ENSG00000164089	2.63553	2.83022e-08	ETNPPL	4	ethanolamine-phosphate phospho-lyase [Source:HGNC Symbol;Acc:HGNC:14404]
ENSG00000108821	2.63528	7.71832e-09	COL1A1	17	collagen type I alpha 1 chain [Source:HGNC Symbol;Acc:HGNC:2197]
ENSG00000213015	2.6319	1.54158e-08	ZNF580	19	zinc finger protein 580 [Source:HGNC Symbol;Acc:HGNC:29473]
ENSG00000197405	2.61852	9.6214e-09	C5AR1	19	complement C5a receptor 1 [Source:HGNC Symbol;Acc:HGNC:1338]
ENSG00000086967	2.54764	6.58617e-07	MYBPC2	19	myosin binding protein C, fast type [Source:HGNC Symbol;Acc:HGNC:7550]
ENSG00000237412	2.50886	7.50231e-09	PRSS56	2	serine protease 56 [Source:HGNC Symbol;Acc:HGNC:39433]
ENSG00000165995	2.4849	0.000103342	CACNB2	10	calcium voltage-gated channel auxiliary subunit beta 2 [Source:HGNC Symbol;Acc:HGNC:1402]
ENSG00000244165	2.48347	7.32564e-05	P2RY11	19	purinergic receptor P2Y11 [Source:HGNC Symbol;Acc:HGNC:8540]
ENSG00000234771	2.45115	0.00019293	SLC25A25-AS1	9	SLC25A25 antisense RNA 1 [Source:HGNC Symbol;Acc:HGNC:27844]
ENSG00000132000	2.43332	4.86554e-05	PODNL1	19	podocan like 1 [Source:HGNC Symbol;Acc:HGNC:26275]
ENSG00000165591	2.38836	1.41196e-06	FAAH2	X	fatty acid amide hydrolase 2 [Source:HGNC Symbol;Acc:HGNC:26440]
ENSG00000139291	2.38715	3.20373e-07	TMEM19	12	transmembrane protein 19 [Source:HGNC Symbol;Acc:HGNC:25605]
ENSG00000021826	2.38265	3.47757e-08	CPS1	2	carbamoyl-phosphate synthase 1 [Source:HGNC Symbol;Acc:HGNC:2323]
ENSG00000184897	2.3651	5.23251e-08	H1FX	3	H1 histone family member X [Source:HGNC Symbol;Acc:HGNC:4722]
ENSG00000205436	2.3425	1.76077e-05	EXOC3L4	14	exocyst complex component 3 like 4 [Source:HGNC Symbol;Acc:HGNC:20120]
ENSG00000163286	2.32438	5.67877e-06	ALPG	2	alkaline phosphatase, germ cell [Source:HGNC Symbol;Acc:HGNC:441]
ENSG00000174992	2.31961	0.000877744	ZG16	16	zymogen granule protein 16 [Source:HGNC Symbol;Acc:HGNC:30961]
ENSG00000205572	2.30584	0.000126706	SERF1B	5	small EDRK-rich factor 1B [Source:HGNC Symbol;Acc:HGNC:10756]
ENSG00000173890	2.29962	0.000519431	GPR160	3	G protein-coupled receptor 160 [Source:HGNC Symbol;Acc:HGNC:23693]
ENSG00000185736	2.27017	5.06692e-07	ADARB2	10	adenosine deaminase, RNA specific B2 (inactive) [Source:HGNC Symbol;Acc:HGNC:227]
ENSG00000181444	2.25912	0.000668181	ZNF467	7	zinc finger protein 467 [Source:HGNC Symbol;Acc:HGNC:23154]
ENSG00000258441	2.25023	4.92717e-05	LINC00641	14	long intergenic non-protein coding RNA 641 [Source:HGNC Symbol;Acc:HGNC:27511]
ENSG00000168398	2.24543	4.3754e-07	BDKRB2	14	bradykinin receptor B2 [Source:HGNC Symbol;Acc:HGNC:1030]
ENSG00000162878	2.22516	1.16409e-06	PKDCC	2	protein kinase domain containing, cytoplasmic [Source:HGNC Symbol;Acc:HGNC:25123]
ENSG00000105289	2.21497	3.10024e-06	TJP3	19	tight junction protein 3 [Source:HGNC Symbol;Acc:HGNC:11829]
ENSG00000274615	2.21004	0.000660415	AC233968.1	17	aminopeptidase puromycin sensitive pseudogene [Source:NCBI gene;Acc:440434]
ENSG00000204054	2.20882	3.60146e-07	LINC00963	9	long intergenic non-protein coding RNA 963 [Source:HGNC Symbol;Acc:HGNC:48716]
ENSG00000241644	2.19205	6.24314e-05	INMT	7	indolethylamine N-methyltransferase [Source:HGNC Symbol;Acc:HGNC:6069]
ENSG00000128266	2.19156	0.000232646	GNAZ	22	G protein subunit alpha z [Source:HGNC Symbol;Acc:HGNC:4395]
ENSG00000115252	2.18604	4.50352e-07	PDE1A	2	phosphodiesterase 1A [Source:HGNC Symbol;Acc:HGNC:8774]
ENSG00000102096	2.18198	2.63574e-06	PIM2	X	Pim-2 proto-oncogene, serine/threonine kinase [Source:HGNC Symbol;Acc:HGNC:8987]
ENSG00000186487	2.17278	1.16748e-05	MYT1L	2	myelin transcription factor 1 like [Source:HGNC Symbol;Acc:HGNC:7623]
ENSG00000163283	2.17176	4.03108e-07	ALPP	2	alkaline phosphatase, placental [Source:HGNC Symbol;Acc:HGNC:439]
ENSG00000182759	2.16172	1.02819e-05	MAFA	8	MAF bZIP transcription factor A [Source:HGNC Symbol;Acc:HGNC:23145]
ENSG00000120738	2.14077	0.000116885	EGR1	5	early growth response 1 [Source:HGNC Symbol;Acc:HGNC:3238]
ENSG00000038295	2.13955	6.30415e-06	TLL1	4	tolloid like 1 [Source:HGNC Symbol;Acc:HGNC:11843]
ENSG00000123838	2.13389	0.000812684	C4BPA	1	complement component 4 binding protein alpha [Source:HGNC Symbol;Acc:HGNC:1325]
ENSG00000260401	2.13389	0.000812684	AP002761.4	11	novel transcript, overlapping to P2RY2
ENSG00000134917	2.13229	0.0010655	ADAMTS8	11	ADAM metallopeptidase with thrombospondin type 1 motif 8 [Source:HGNC Symbol;Acc:HGNC:224]
ENSG00000170899	2.13229	0.0010655	GSTA4	6	glutathione S-transferase alpha 4 [Source:HGNC Symbol;Acc:HGNC:4629]
ENSG00000184898	2.12535	9.62655e-05	RBM43	2	RNA binding motif protein 43 [Source:HGNC Symbol;Acc:HGNC:24790]
ENSG00000066468	2.12328	1.02855e-06	FGFR2	10	fibroblast growth factor receptor 2 [Source:HGNC Symbol;Acc:HGNC:3689]
ENSG00000185269	2.09178	0.00135615	NOTUM	17	notum, palmitoleoyl-protein carboxylesterase [Source:HGNC Symbol;Acc:HGNC:27106]
ENSG00000116761	2.08845	2.05925e-06	CTH	1	cystathionine gamma-lyase [Source:HGNC Symbol;Acc:HGNC:2501]
ENSG00000107829	2.07356	7.36948e-06	FBXW4	10	F-box and WD repeat domain containing 4 [Source:HGNC Symbol;Acc:HGNC:10847]
ENSG00000108691	2.0644	3.42817e-05	CCL2	17	C-C motif chemokine ligand 2 [Source:HGNC Symbol;Acc:HGNC:10618]
ENSG00000130052	2.06397	1.56542e-05	STARD8	X	StAR related lipid transfer domain containing 8 [Source:HGNC Symbol;Acc:HGNC:19161]
ENSG00000180767	2.05875	2.17587e-06	CHST13	3	carbohydrate sulfotransferase 13 [Source:HGNC Symbol;Acc:HGNC:21755]
ENSG00000166407	2.05677	4.46221e-05	LMO1	11	LIM domain only 1 [Source:HGNC Symbol;Acc:HGNC:6641]
ENSG00000172828	2.04212	3.49037e-05	CES3	16	carboxylesterase 3 [Source:HGNC Symbol;Acc:HGNC:1865]
ENSG00000079435	2.02988	0.000392948	LIPE	19	lipase E, hormone sensitive type [Source:HGNC Symbol;Acc:HGNC:6621]
ENSG00000170464	2.02932	4.35976e-05	DNAJC18	5	DnaJ heat shock protein family (Hsp40) member C18 [Source:HGNC Symbol;Acc:HGNC:28429]
ENSG00000204291	2.02611	5.03785e-06	COL15A1	9	collagen type XV alpha 1 chain [Source:HGNC Symbol;Acc:HGNC:2192]
ENSG00000130707	2.02283	2.06289e-06	ASS1	9	argininosuccinate synthase 1 [Source:HGNC Symbol;Acc:HGNC:758]
ENSG00000106927	2.01103	0.000214066	AMBP	9	alpha-1-microglobulin/bikunin precursor [Source:HGNC Symbol;Acc:HGNC:453]
ENSG00000165572	2.00944	8.06929e-06	KBTBD6	13	kelch repeat and BTB domain containing 6 [Source:HGNC Symbol;Acc:HGNC:25340]
ENSG00000154736	1.98953	8.43764e-05	ADAMTS5	21	ADAM metallopeptidase with thrombospondin type 1 motif 5 [Source:HGNC Symbol;Acc:HGNC:221]
ENSG00000160200	1.98658	2.95497e-05	CBS	21	cystathionine-beta-synthase [Source:HGNC Symbol;Acc:HGNC:1550]
ENSG00000169750	1.97729	6.4302e-05	RAC3	17	Rac family small GTPase 3 [Source:HGNC Symbol;Acc:HGNC:9803]
ENSG00000173581	1.96314	1.26351e-05	CCDC106	19	coiled-coil domain containing 106 [Source:HGNC Symbol;Acc:HGNC:30181]
ENSG00000179776	1.9628	1.11907e-05	CDH5	16	cadherin 5 [Source:HGNC Symbol;Acc:HGNC:1764]
ENSG00000186868	1.95347	3.56187e-05	MAPT	17	microtubule associated protein tau [Source:HGNC Symbol;Acc:HGNC:6893]
ENSG00000151876	1.93626	2.15271e-05	FBXO4	5	F-box protein 4 [Source:HGNC Symbol;Acc:HGNC:13583]
ENSG00000022267	1.90243	8.72703e-06	FHL1	X	four and a half LIM domains 1 [Source:HGNC Symbol;Acc:HGNC:3702]
ENSG00000149527	1.89471	0.00110661	PLCH2	1	phospholipase C eta 2 [Source:HGNC Symbol;Acc:HGNC:29037]
ENSG00000167740	1.8874	4.46475e-05	CYB5D2	17	cytochrome b5 domain containing 2 [Source:HGNC Symbol;Acc:HGNC:28471]
ENSG00000165175	1.87535	1.20317e-05	MID1IP1	X	MID1 interacting protein 1 [Source:HGNC Symbol;Acc:HGNC:20715]
ENSG00000105928	1.84174	1.64965e-05	GSDME	7	gasdermin E [Source:HGNC Symbol;Acc:HGNC:2810]
ENSG00000170775	1.83953	3.006e-05	GPR37	7	G protein-coupled receptor 37 [Source:HGNC Symbol;Acc:HGNC:4494]
ENSG00000087237	1.83015	0.000256125	CETP	16	cholesteryl ester transfer protein [Source:HGNC Symbol;Acc:HGNC:1869]
ENSG00000257038	1.82328	0.00264123	AP002761.3	11	novel transcript
ENSG00000162623	1.82268	4.36837e-05	TYW3	1	tRNA-yW synthesizing protein 3 homolog [Source:HGNC Symbol;Acc:HGNC:24757]
ENSG00000184985	1.81858	5.22131e-05	SORCS2	4	sortilin related VPS10 domain containing receptor 2 [Source:HGNC Symbol;Acc:HGNC:16698]
ENSG00000160211	1.81807	1.91697e-05	G6PD	X	glucose-6-phosphate dehydrogenase [Source:HGNC Symbol;Acc:HGNC:4057]
ENSG00000165716	1.81578	0.00116117	FAM69B	9	family with sequence similarity 69 member B [Source:HGNC Symbol;Acc:HGNC:28290]
ENSG00000167363	1.81256	8.52013e-05	FN3K	17	fructosamine 3 kinase [Source:HGNC Symbol;Acc:HGNC:24822]
ENSG00000172572	1.8121	2.23627e-05	PDE3A	12	phosphodiesterase 3A [Source:HGNC Symbol;Acc:HGNC:8778]
ENSG00000132386	1.8058	0.000881508	SERPINF1	17	serpin family F member 1 [Source:HGNC Symbol;Acc:HGNC:8824]
ENSG00000132906	1.79582	3.28672e-05	CASP9	1	caspase 9 [Source:HGNC Symbol;Acc:HGNC:1511]
ENSG00000179862	1.78197	2.62037e-05	CITED4	1	Cbp/p300 interacting transactivator with Glu/Asp rich carboxy-terminal domain 4 [Source:HGNC Symbol;Acc:HGNC:18696]
ENSG00000230798	1.76883	0.00137908	FOXD3-AS1	1	FOXD3 antisense RNA 1 [Source:HGNC Symbol;Acc:HGNC:40241]
ENSG00000173599	1.75999	3.33832e-05	PC	11	pyruvate carboxylase [Source:HGNC Symbol;Acc:HGNC:8636]
ENSG00000108733	1.75787	0.000236515	PEX12	17	peroxisomal biogenesis factor 12 [Source:HGNC Symbol;Acc:HGNC:8854]
ENSG00000230438	1.7439	0.000602936	SERPINB9P1	6	serpin family B member 9 pseudogene 1 [Source:HGNC Symbol;Acc:HGNC:28590]
ENSG00000179855	1.7439	0.000602936	GIPC3	19	GIPC PDZ domain containing family member 3 [Source:HGNC Symbol;Acc:HGNC:18183]
ENSG00000117148	1.74009	0.000274549	ACTL8	1	actin like 8 [Source:HGNC Symbol;Acc:HGNC:24018]
ENSG00000149292	1.7287	0.000886345	TTC12	11	tetratricopeptide repeat domain 12 [Source:HGNC Symbol;Acc:HGNC:23700]
ENSG00000134376	1.71145	0.000999513	CRB1	1	crumbs 1, cell polarity complex component [Source:HGNC Symbol;Acc:HGNC:2343]
ENSG00000164825	1.71051	0.000386112	DEFB1	8	defensin beta 1 [Source:HGNC Symbol;Acc:HGNC:2766]
ENSG00000125845	1.70628	5.2941e-05	BMP2	20	bone morphogenetic protein 2 [Source:HGNC Symbol;Acc:HGNC:1069]
ENSG00000162804	1.70543	0.00222707	SNED1	2	sushi, nidogen and EGF like domains 1 [Source:HGNC Symbol;Acc:HGNC:24696]
ENSG00000148357	1.70262	0.00259576	HMCN2	9	hemicentin 2 [Source:HGNC Symbol;Acc:HGNC:21293]
ENSG00000169884	1.70171	7.578e-05	WNT10B	12	Wnt family member 10B [Source:HGNC Symbol;Acc:HGNC:12775]
ENSG00000145604	1.69249	7.79135e-05	SKP2	5	S-phase kinase associated protein 2 [Source:HGNC Symbol;Acc:HGNC:10901]
ENSG00000181418	1.69036	0.00080299	DDN	12	dendrin [Source:HGNC Symbol;Acc:HGNC:24458]
ENSG00000114923	1.68734	0.00221739	SLC4A3	2	solute carrier family 4 member 3 [Source:HGNC Symbol;Acc:HGNC:11029]
ENSG00000170153	1.68576	0.000208345	RNF150	4	ring finger protein 150 [Source:HGNC Symbol;Acc:HGNC:23138]
ENSG00000063854	1.67922	0.000144603	HAGH	16	hydroxyacylglutathione hydrolase [Source:HGNC Symbol;Acc:HGNC:4805]
ENSG00000178814	1.67829	0.000188194	OPLAH	8	5-oxoprolinase, ATP-hydrolysing [Source:HGNC Symbol;Acc:HGNC:8149]
ENSG00000107104	1.67396	0.000149844	KANK1	9	KN motif and ankyrin repeat domains 1 [Source:HGNC Symbol;Acc:HGNC:19309]
ENSG00000139372	1.66134	0.000119599	TDG	12	thymine DNA glycosylase [Source:HGNC Symbol;Acc:HGNC:11700]
ENSG00000185787	1.65705	8.66497e-05	MORF4L1	15	mortality factor 4 like 1 [Source:HGNC Symbol;Acc:HGNC:16989]
ENSG00000141376	1.65594	0.000472259	BCAS3	17	BCAS3, microtubule associated cell migration factor [Source:HGNC Symbol;Acc:HGNC:14347]
ENSG00000107854	1.65158	0.000158944	TNKS2	10	tankyrase 2 [Source:HGNC Symbol;Acc:HGNC:15677]
ENSG00000185838	1.64896	0.000238138	GNB1L	22	G protein subunit beta 1 like [Source:HGNC Symbol;Acc:HGNC:4397]
ENSG00000132640	1.64445	0.000101555	BTBD3	20	BTB domain containing 3 [Source:HGNC Symbol;Acc:HGNC:15854]
ENSG00000143578	1.64277	0.000381622	CREB3L4	1	cAMP responsive element binding protein 3 like 4 [Source:HGNC Symbol;Acc:HGNC:18854]
ENSG00000125744	1.62683	0.000582547	RTN2	19	reticulon 2 [Source:HGNC Symbol;Acc:HGNC:10468]
ENSG00000198121	1.62189	0.000263406	LPAR1	9	lysophosphatidic acid receptor 1 [Source:HGNC Symbol;Acc:HGNC:3166]
ENSG00000215196	1.61468	0.00132032	BASP1-AS1	5	BASP1 antisense RNA 1 [Source:HGNC Symbol;Acc:HGNC:26609]
ENSG00000086848	1.59942	0.000976544	ALG9	11	ALG9, alpha-1,2-mannosyltransferase [Source:HGNC Symbol;Acc:HGNC:15672]
ENSG00000104760	1.59929	0.000207132	FGL1	8	fibrinogen like 1 [Source:HGNC Symbol;Acc:HGNC:3695]
ENSG00000177917	1.59773	0.000323148	ARL6IP6	2	ADP ribosylation factor like GTPase 6 interacting protein 6 [Source:HGNC Symbol;Acc:HGNC:24048]
ENSG00000158292	1.5968	0.000235168	GPR153	1	G protein-coupled receptor 153 [Source:HGNC Symbol;Acc:HGNC:23618]
ENSG00000056998	1.59533	0.000888186	GYG2	X	glycogenin 2 [Source:HGNC Symbol;Acc:HGNC:4700]
ENSG00000155100	1.59495	0.00055474	OTUD6B	8	OTU domain containing 6B [Source:HGNC Symbol;Acc:HGNC:24281]
ENSG00000196517	1.593	0.000227724	SLC6A9	1	solute carrier family 6 member 9 [Source:HGNC Symbol;Acc:HGNC:11056]
ENSG00000004660	1.58927	0.000399584	CAMKK1	17	calcium/calmodulin dependent protein kinase kinase 1 [Source:HGNC Symbol;Acc:HGNC:1469]
ENSG00000106018	1.58723	0.000619983	VIPR2	7	vasoactive intestinal peptide receptor 2 [Source:HGNC Symbol;Acc:HGNC:12695]
ENSG00000185432	1.58456	0.000252823	METTL7A	12	methyltransferase like 7A [Source:HGNC Symbol;Acc:HGNC:24550]
ENSG00000013619	1.58105	0.000295129	MAMLD1	X	mastermind like domain containing 1 [Source:HGNC Symbol;Acc:HGNC:2568]
ENSG00000168490	1.58032	0.000339997	PHYHIP	8	phytanoyl-CoA 2-hydroxylase interacting protein [Source:HGNC Symbol;Acc:HGNC:16865]
ENSG00000180447	1.57291	0.000290206	GAS1	9	growth arrest specific 1 [Source:HGNC Symbol;Acc:HGNC:4165]
ENSG00000171130	1.57024	0.000565028	ATP6V0E2	7	ATPase H+ transporting V0 subunit e2 [Source:HGNC Symbol;Acc:HGNC:21723]
ENSG00000185261	1.56818	0.00109512	KIAA0825	5	KIAA0825 [Source:HGNC Symbol;Acc:HGNC:28532]
ENSG00000154734	1.56569	0.000339983	ADAMTS1	21	ADAM metallopeptidase with thrombospondin type 1 motif 1 [Source:HGNC Symbol;Acc:HGNC:217]
ENSG00000146477	1.56289	0.000326838	SLC22A3	6	solute carrier family 22 member 3 [Source:HGNC Symbol;Acc:HGNC:10967]
ENSG00000101350	1.55912	0.000325056	KIF3B	20	kinesin family member 3B [Source:HGNC Symbol;Acc:HGNC:6320]
ENSG00000137203	1.5575	0.000249998	TFAP2A	6	transcription factor AP-2 alpha [Source:HGNC Symbol;Acc:HGNC:11742]
ENSG00000003249	1.55624	0.000830891	DBNDD1	16	dysbindin domain containing 1 [Source:HGNC Symbol;Acc:HGNC:28455]
ENSG00000242265	1.55555	0.000250507	PEG10	7	paternally expressed 10 [Source:HGNC Symbol;Acc:HGNC:14005]
ENSG00000220205	1.55248	0.000806979	VAMP2	17	vesicle associated membrane protein 2 [Source:HGNC Symbol;Acc:HGNC:12643]
ENSG00000188505	1.54318	0.00024405	NCCRP1	19	non-specific cytotoxic cell receptor protein 1 homolog (zebrafish) [Source:HGNC Symbol;Acc:HGNC:33739]
ENSG00000140795	1.53905	0.000425103	MYLK3	16	myosin light chain kinase 3 [Source:HGNC Symbol;Acc:HGNC:29826]
ENSG00000143590	1.53455	0.00199646	EFNA3	1	ephrin A3 [Source:HGNC Symbol;Acc:HGNC:3223]
ENSG00000104140	1.52886	0.000300047	RHOV	15	ras homolog family member V [Source:HGNC Symbol;Acc:HGNC:18313]
ENSG00000170145	1.52694	0.000368875	SIK2	11	salt inducible kinase 2 [Source:HGNC Symbol;Acc:HGNC:21680]
ENSG00000075651	1.51633	0.000429402	PLD1	3	phospholipase D1 [Source:HGNC Symbol;Acc:HGNC:9067]
ENSG00000167972	1.51531	0.000404117	ABCA3	16	ATP binding cassette subfamily A member 3 [Source:HGNC Symbol;Acc:HGNC:33]
ENSG00000173227	1.51325	0.00035301	SYT12	11	synaptotagmin 12 [Source:HGNC Symbol;Acc:HGNC:18381]
ENSG00000110881	1.50655	0.000902069	ASIC1	12	acid sensing ion channel subunit 1 [Source:HGNC Symbol;Acc:HGNC:100]
ENSG00000060982	1.50478	0.00121338	BCAT1	12	branched chain amino acid transaminase 1 [Source:HGNC Symbol;Acc:HGNC:976]

## Sheet: log 2 down 
gene_id	log2FoldChange	pvalue	gene_name	gene_chr	gene_description
ENSG00000101670	-9.9515	1.35735e-16	LIPG	18	lipase G, endothelial type [Source:HGNC Symbol;Acc:HGNC:6623]
ENSG00000134668	-9.61602	1.12102e-14	SPOCD1	1	SPOC domain containing 1 [Source:HGNC Symbol;Acc:HGNC:26338]
ENSG00000054392	-9.25197	9.71979e-13	HHAT	1	hedgehog acyltransferase [Source:HGNC Symbol;Acc:HGNC:18270]
ENSG00000139318	-9.19693	1.52179e-12	DUSP6	12	dual specificity phosphatase 6 [Source:HGNC Symbol;Acc:HGNC:3072]
ENSG00000197580	-8.81353	1.29769e-10	BCO2	11	beta-carotene oxygenase 2 [Source:HGNC Symbol;Acc:HGNC:18503]
ENSG00000079385	-8.81353	1.29769e-10	CEACAM1	19	carcinoembryonic antigen related cell adhesion molecule 1 [Source:HGNC Symbol;Acc:HGNC:1814]
ENSG00000156510	-8.76389	2.24222e-10	HKDC1	10	hexokinase domain containing 1 [Source:HGNC Symbol;Acc:HGNC:23302]
ENSG00000237499	-8.54625	1.6816e-09	AL357060.1	6	uncharacterized LOC100130476 [Source:NCBI gene;Acc:100130476]
ENSG00000169067	-8.4863	3.08575e-09	ACTBL2	5	actin, beta like 2 [Source:HGNC Symbol;Acc:HGNC:17780]
ENSG00000258791	-8.45536	4.20377e-09	LINC00520	14	long intergenic non-protein coding RNA 520 [Source:HGNC Symbol;Acc:HGNC:19843]
ENSG00000140519	-8.28985	2.09586e-08	RHCG	15	Rh family C glycoprotein [Source:HGNC Symbol;Acc:HGNC:18140]
ENSG00000243742	-8.25434	2.92755e-08	RPLP0P2	11	ribosomal protein lateral stalk subunit P0 pseudogene 2 [Source:HGNC Symbol;Acc:HGNC:17960]
ENSG00000169248	-8.14225	8.20482e-08	CXCL11	4	C-X-C motif chemokine ligand 11 [Source:HGNC Symbol;Acc:HGNC:10638]
ENSG00000173210	-8.10286	1.16814e-07	ABLIM3	5	actin binding LIM protein family member 3 [Source:HGNC Symbol;Acc:HGNC:29132]
ENSG00000143631	-8.06237	1.16814e-07	FLG	1	filaggrin [Source:HGNC Symbol;Acc:HGNC:3748]
ENSG00000143217	-7.97781	2.40483e-07	NECTIN4	1	nectin cell adhesion molecule 4 [Source:HGNC Symbol;Acc:HGNC:19688]
ENSG00000165606	-7.97781	2.40483e-07	DRGX	10	dorsal root ganglia homeobox [Source:HGNC Symbol;Acc:HGNC:21536]
ENSG00000228742	-7.97781	2.40483e-07	LINC02577	7	long intergenic non-protein coding RNA 2577 [Source:HGNC Symbol;Acc:HGNC:53749]
ENSG00000073737	-7.97781	2.40483e-07	DHRS9	2	dehydrogenase/reductase 9 [Source:HGNC Symbol;Acc:HGNC:16888]
ENSG00000231412	-7.93359	3.47842e-07	AC005392.2	19	novel transcript
ENSG00000163803	-7.84088	7.40189e-07	PLB1	2	phospholipase B1 [Source:HGNC Symbol;Acc:HGNC:30041]
ENSG00000168785	-7.79218	1.08934e-06	TSPAN5	4	tetraspanin 5 [Source:HGNC Symbol;Acc:HGNC:17753]
ENSG00000159167	-7.79218	1.08934e-06	STC1	8	stanniocalcin 1 [Source:HGNC Symbol;Acc:HGNC:11373]
ENSG00000171916	-7.68957	2.40377e-06	LGALS9C	17	galectin 9C [Source:HGNC Symbol;Acc:HGNC:33874]
ENSG00000012779	-7.68957	2.40377e-06	ALOX5	10	arachidonate 5-lipoxygenase [Source:HGNC Symbol;Acc:HGNC:435]
ENSG00000250548	-7.63539	3.60565e-06	LINC01303	14	long intergenic non-protein coding RNA 1303 [Source:HGNC Symbol;Acc:HGNC:50470]
ENSG00000259070	-7.63539	3.60565e-06	LINC00639	14	long intergenic non-protein coding RNA 639 [Source:HGNC Symbol;Acc:HGNC:27502]
ENSG00000166923	-7.45946	1.26863e-05	GREM1	15	gremlin 1, DAN family BMP antagonist [Source:HGNC Symbol;Acc:HGNC:2001]
ENSG00000270882	-7.45946	1.26863e-05	HIST2H4A	1	histone cluster 2 H4 family member a [Source:HGNC Symbol;Acc:HGNC:4794]
ENSG00000115363	-7.45946	1.26863e-05	EVA1A	2	eva-1 homolog A, regulator of programmed cell death [Source:HGNC Symbol;Acc:HGNC:25816]
ENSG00000154493	-7.329	3.04594e-05	C10orf90	10	chromosome 10 open reading frame 90 [Source:HGNC Symbol;Acc:HGNC:26563]
ENSG00000071242	-7.329	3.04594e-05	RPS6KA2	6	ribosomal protein S6 kinase A2 [Source:HGNC Symbol;Acc:HGNC:10431]
ENSG00000089356	-7.25906	4.77659e-05	FXYD3	19	FXYD domain containing ion transport regulator 3 [Source:HGNC Symbol;Acc:HGNC:4027]
ENSG00000065618	-7.25906	4.77659e-05	COL17A1	10	collagen type XVII alpha 1 chain [Source:HGNC Symbol;Acc:HGNC:2194]
ENSG00000170006	-7.18555	7.55368e-05	TMEM154	4	transmembrane protein 154 [Source:HGNC Symbol;Acc:HGNC:26489]
ENSG00000110427	-7.18555	7.55368e-05	KIAA1549L	11	KIAA1549 like [Source:HGNC Symbol;Acc:HGNC:24836]
ENSG00000156042	-7.18555	7.55368e-05	CFAP70	10	cilia and flagella associated protein 70 [Source:HGNC Symbol;Acc:HGNC:30726]
ENSG00000258689	-7.1081	0.000120499	LINC01269	14	long intergenic non-protein coding RNA 1269 [Source:HGNC Symbol;Acc:HGNC:50325]
ENSG00000121895	-7.1081	0.000120499	TMEM156	4	transmembrane protein 156 [Source:HGNC Symbol;Acc:HGNC:26260]
ENSG00000163520	-7.1081	0.000120499	FBLN2	3	fibulin 2 [Source:HGNC Symbol;Acc:HGNC:3601]
ENSG00000172508	-7.1081	0.000120499	CARNS1	11	carnosine synthase 1 [Source:HGNC Symbol;Acc:HGNC:29268]
ENSG00000184368	-7.1081	0.000120499	MAP7D2	X	MAP7 domain containing 2 [Source:HGNC Symbol;Acc:HGNC:25899]
ENSG00000105967	-7.1081	0.000120499	TFEC	7	transcription factor EC [Source:HGNC Symbol;Acc:HGNC:11754]
ENSG00000255375	-7.1081	0.000120499	AL078612.2	11	uncharacterized LOC107984322 [Source:NCBI gene;Acc:107984322]
ENSG00000101096	-7.1081	0.000120499	NFATC2	20	nuclear factor of activated T cells 2 [Source:HGNC Symbol;Acc:HGNC:7776]
ENSG00000285517	-7.02625	0.000193974	LINC00941	12	long intergenic non-protein coding RNA 941 [Source:NCBI gene;Acc:100287314]
ENSG00000251576	-7.02625	0.000193974	LINC01267	3	long intergenic non-protein coding RNA 1267 [Source:HGNC Symbol;Acc:HGNC:50320]
ENSG00000145147	-7.02625	0.000193974	SLIT2	4	slit guidance ligand 2 [Source:HGNC Symbol;Acc:HGNC:11086]
ENSG00000227234	-7.02625	0.000193974	SPANXB1	X	SPANX family member B1 [Source:HGNC Symbol;Acc:HGNC:14329]
ENSG00000154589	-7.02625	0.000193974	LY96	8	lymphocyte antigen 96 [Source:HGNC Symbol;Acc:HGNC:17156]
ENSG00000119630	-6.93948	0.000315208	PGF	14	placental growth factor [Source:HGNC Symbol;Acc:HGNC:8893]
ENSG00000179292	-6.93948	0.000315208	TMEM151A	11	transmembrane protein 151A [Source:HGNC Symbol;Acc:HGNC:28497]
ENSG00000248599	-6.93948	0.000315208	FLJ42969	8	uncharacterized LOC441374 [Source:NCBI gene;Acc:441374]
ENSG00000179148	-6.93948	0.000315208	ALOXE3	17	arachidonate lipoxygenase 3 [Source:HGNC Symbol;Acc:HGNC:13743]
ENSG00000259207	-6.93948	0.000315208	ITGB3	17	integrin subunit beta 3 [Source:HGNC Symbol;Acc:HGNC:6156]
ENSG00000166396	-6.93948	0.000315208	SERPINB7	18	serpin family B member 7 [Source:HGNC Symbol;Acc:HGNC:13902]
ENSG00000250247	-6.93948	0.000315208	SEPHS2P1	5	selenophosphate synthetase 2 pseudogene 1 [Source:HGNC Symbol;Acc:HGNC:42165]
ENSG00000144583	-6.93948	0.000315208	2004-03-01	2	membrane associated ring-CH-type finger 4 [Source:HGNC Symbol;Acc:HGNC:29269]
ENSG00000153823	-6.84715	0.000517265	PID1	2	phosphotyrosine interaction domain containing 1 [Source:HGNC Symbol;Acc:HGNC:26084]
ENSG00000174808	-6.84715	0.000517265	BTC	4	betacellulin [Source:HGNC Symbol;Acc:HGNC:1121]
ENSG00000218305	-6.84715	0.000517265	CDC14C	7	cell division cycle 14C [Source:HGNC Symbol;Acc:HGNC:22427]
ENSG00000132965	-6.84715	0.000517265	ALOX5AP	13	arachidonate 5-lipoxygenase activating protein [Source:HGNC Symbol;Acc:HGNC:436]
ENSG00000128284	-6.84715	0.000517265	APOL3	22	apolipoprotein L3 [Source:HGNC Symbol;Acc:HGNC:14868]
ENSG00000179869	-6.84715	0.000517265	ABCA13	7	ATP binding cassette subfamily A member 13 [Source:HGNC Symbol;Acc:HGNC:14638]
ENSG00000143184	-6.84715	0.000517265	XCL1	1	X-C motif chemokine ligand 1 [Source:HGNC Symbol;Acc:HGNC:10645]
ENSG00000155265	-6.84715	0.000517265	GOLGA7B	10	golgin A7 family member B [Source:HGNC Symbol;Acc:HGNC:31668]
ENSG00000231666	-6.84715	0.000517265	LINC01704	1	long intergenic non-protein coding RNA 1704 [Source:HGNC Symbol;Acc:HGNC:52492]
ENSG00000100628	-6.84715	0.000517265	ASB2	14	ankyrin repeat and SOCS box containing 2 [Source:HGNC Symbol;Acc:HGNC:16012]
ENSG00000246323	-6.74851	0.00085757	AC113382.1	5	uncharacterized LOC100130172 [Source:NCBI gene;Acc:100130172]
ENSG00000230533	-6.74851	0.00085757	AL356234.2	6	novel transcript
ENSG00000214108	-6.74851	0.00085757	TPT1P5	5	tumor protein, translationally-controlled 1 pseudogene 5 [Source:HGNC Symbol;Acc:HGNC:49296]
ENSG00000113263	-6.74851	0.00085757	ITK	5	IL2 inducible T cell kinase [Source:HGNC Symbol;Acc:HGNC:6171]
ENSG00000251442	-6.74851	0.00085757	LINC01094	4	long intergenic non-protein coding RNA 1094 [Source:HGNC Symbol;Acc:HGNC:49219]
ENSG00000135363	-6.74851	0.00085757	LMO2	11	LIM domain only 2 [Source:HGNC Symbol;Acc:HGNC:6642]
ENSG00000135253	-6.74851	0.00085757	KCP	7	kielin/chordin-like protein [Source:HGNC Symbol;Acc:HGNC:17585]
ENSG00000225030	-6.74851	0.00085757	AL355483.1	1	novel transcript
ENSG00000279307	-6.64263	0.00143701	AC012065.5	2	NADH dehydrogenase (ubiquinone) complex I, assembly factor 2 (NDUFAF2) pseudogene
ENSG00000058335	-6.64263	0.00143701	RASGRF1	15	Ras protein specific guanine nucleotide releasing factor 1 [Source:HGNC Symbol;Acc:HGNC:9875]
ENSG00000227742	-6.64263	0.00143701	CALR4P	1	calreticulin 4, pseudogene [Source:HGNC Symbol;Acc:HGNC:35456]
ENSG00000237862	-6.64263	0.00143701	Z94160.1	22	uncharacterized LOC100506271 [Source:NCBI gene;Acc:100506271]
ENSG00000198569	-6.64263	0.00143701	SLC34A3	9	solute carrier family 34 member 3 [Source:HGNC Symbol;Acc:HGNC:20305]
ENSG00000270002	-6.64263	0.00143701	AC022028.2	10	novel transcript, antisense to GRID1
ENSG00000157368	-6.64263	0.00143701	IL34	16	interleukin 34 [Source:HGNC Symbol;Acc:HGNC:28529]
ENSG00000134516	-6.64263	0.00143701	DOCK2	5	dedicator of cytokinesis 2 [Source:HGNC Symbol;Acc:HGNC:2988]
ENSG00000214049	-6.64263	0.00143701	UCA1	19	urothelial cancer associated 1 [Source:HGNC Symbol;Acc:HGNC:37126]
ENSG00000234264	-6.52836	0.00143701	DEPDC1-AS1	1	DEPDC1 antisense RNA 1 [Source:HGNC Symbol;Acc:HGNC:50592]
ENSG00000197822	-6.52836	0.00143701	OCLN	5	occludin [Source:HGNC Symbol;Acc:HGNC:8104]
ENSG00000111305	-6.52836	0.00143701	GSG1	12	germ cell associated 1 [Source:HGNC Symbol;Acc:HGNC:19716]
ENSG00000275734	-6.52836	0.00143701	AC010538.1	16	novel transcript, sense overlapping CDK10
ENSG00000205277	-6.52836	0.00143701	MUC12	7	mucin 12, cell surface associated [Source:HGNC Symbol;Acc:HGNC:7510]
ENSG00000073734	-6.52836	0.00143701	ABCB11	2	ATP binding cassette subfamily B member 11 [Source:HGNC Symbol;Acc:HGNC:42]
ENSG00000253282	-6.52836	0.00143701	AP001330.1	8	novel transcript
ENSG00000231638	-6.52836	0.00143701	LUARIS	7	lncRNA upregulator of antiviral response interferon signaling [Source:HGNC Symbol;Acc:HGNC:40992]
ENSG00000170423	-6.52836	0.00143701	KRT78	12	keratin 78 [Source:HGNC Symbol;Acc:HGNC:28926]
ENSG00000170498	-6.52836	0.00143701	KISS1	1	KiSS-1 metastasis suppressor [Source:HGNC Symbol;Acc:HGNC:6341]
ENSG00000144821	-6.52836	0.00143701	MYH15	3	myosin heavy chain 15 [Source:HGNC Symbol;Acc:HGNC:31073]
ENSG00000131015	-6.52836	0.00143701	ULBP2	6	UL16 binding protein 2 [Source:HGNC Symbol;Acc:HGNC:14894]
ENSG00000213937	-6.52836	0.00143701	CLDN9	16	claudin 9 [Source:HGNC Symbol;Acc:HGNC:2051]
ENSG00000124491	-6.52836	0.00143701	F13A1	6	coagulation factor XIII A chain [Source:HGNC Symbol;Acc:HGNC:3531]
ENSG00000131203	-6.52836	0.00143701	IDO1	8	indoleamine 2,3-dioxygenase 1 [Source:HGNC Symbol;Acc:HGNC:6059]
ENSG00000158486	-6.40424	0.00243493	DNAH3	16	dynein axonemal heavy chain 3 [Source:HGNC Symbol;Acc:HGNC:2949]
ENSG00000106479	-6.40424	0.00243493	ZNF862	7	zinc finger protein 862 [Source:HGNC Symbol;Acc:HGNC:34519]
ENSG00000163376	-6.40424	0.00243493	KBTBD8	3	kelch repeat and BTB domain containing 8 [Source:HGNC Symbol;Acc:HGNC:30691]
ENSG00000214439	-6.40424	0.00243493	FAM185BP	7	family with sequence similarity 185 member B, pseudogene [Source:HGNC Symbol;Acc:HGNC:21813]
ENSG00000242775	-6.40424	0.00243493	AC121764.3	3	novel transcript
ENSG00000245975	-6.40424	0.00243493	AC090515.2	15	uncharacterized LOC101928725 [Source:NCBI gene;Acc:101928725]
ENSG00000173077	-6.40424	0.00243493	2001-12-01	9	deleted in esophageal cancer 1 [Source:HGNC Symbol;Acc:HGNC:23658]
ENSG00000081665	-6.40424	0.00243493	ZNF506	19	zinc finger protein 506 [Source:HGNC Symbol;Acc:HGNC:23780]
ENSG00000169403	-6.40424	0.00243493	PTAFR	1	platelet activating factor receptor [Source:HGNC Symbol;Acc:HGNC:9582]
ENSG00000237975	-6.40424	0.00243493	FLG-AS1	1	FLG antisense RNA 1 [Source:HGNC Symbol;Acc:HGNC:27913]
ENSG00000124749	-6.40424	0.00243493	COL21A1	6	collagen type XXI alpha 1 chain [Source:HGNC Symbol;Acc:HGNC:17025]
ENSG00000226535	-6.40424	0.00243493	AL445487.1	9	karyopherin alpha 2 (RAG cohort 1, importin alpha 1) (KPNA2) pseudogene
ENSG00000132744	-6.40424	0.00243493	ACY3	11	aminoacylase 3 [Source:HGNC Symbol;Acc:HGNC:24104]
ENSG00000229544	-6.40424	0.00243493	NKX1-2	10	NK1 homeobox 2 [Source:HGNC Symbol;Acc:HGNC:31652]
ENSG00000255775	-6.40424	0.00243493	AC005845.1	12	novel transcript
ENSG00000269937	-6.40424	0.00243493	AC093525.7	16	novel transcript, antisense to PDPK1
ENSG00000235885	-6.40424	0.00243493	LINC01828	2	long intergenic non-protein coding RNA 1828 [Source:HGNC Symbol;Acc:HGNC:52634]
ENSG00000147576	-6.40424	0.00243493	ADHFE1	8	alcohol dehydrogenase, iron containing 1 [Source:HGNC Symbol;Acc:HGNC:16354]
ENSG00000175315	-6.40424	0.00243493	CST6	11	cystatin E/M [Source:HGNC Symbol;Acc:HGNC:2478]
ENSG00000176769	-6.40424	0.00243493	TCERG1L	10	transcription elongation regulator 1 like [Source:HGNC Symbol;Acc:HGNC:23533]
ENSG00000165617	-6.40424	0.00243493	DACT1	14	dishevelled binding antagonist of beta catenin 1 [Source:HGNC Symbol;Acc:HGNC:17748]
ENSG00000261092	-6.40424	0.00243493	LINC02178	16	long intergenic non-protein coding RNA 2178 [Source:HGNC Symbol;Acc:HGNC:53040]
ENSG00000179593	-6.40424	0.00243493	ALOX15B	17	arachidonate 15-lipoxygenase, type B [Source:HGNC Symbol;Acc:HGNC:434]
ENSG00000273706	-6.40424	0.00243493	LHX1	17	LIM homeobox 1 [Source:HGNC Symbol;Acc:HGNC:6593]
ENSG00000088340	-6.40424	0.00243493	FER1L4	20	fer-1 like family member 4, pseudogene [Source:HGNC Symbol;Acc:HGNC:15801]
ENSG00000140297	-6.24648	8.8544e-13	GCNT3	15	glucosaminyl (N-acetyl) transferase 3, mucin type [Source:HGNC Symbol;Acc:HGNC:4205]
ENSG00000168685	-6.11434	7.91479e-27	IL7R	5	interleukin 7 receptor [Source:HGNC Symbol;Acc:HGNC:6024]
ENSG00000117226	-6.01417	1.56288e-11	GBP3	1	guanylate binding protein 3 [Source:HGNC Symbol;Acc:HGNC:4184]
ENSG00000100867	-5.90189	4.74447e-11	DHRS2	14	dehydrogenase/reductase 2 [Source:HGNC Symbol;Acc:HGNC:18349]
ENSG00000067798	-5.62372	1.09629e-09	NAV3	12	neuron navigator 3 [Source:HGNC Symbol;Acc:HGNC:15998]
ENSG00000163347	-5.57887	1.15868e-19	CLDN1	3	claudin 1 [Source:HGNC Symbol;Acc:HGNC:2032]
ENSG00000240541	-5.52609	3.13479e-09	TM4SF1-AS1	3	TM4SF1 antisense RNA 1 [Source:HGNC Symbol;Acc:HGNC:40587]
ENSG00000165046	-5.47468	4.10498e-09	LETM2	8	leucine zipper and EF-hand containing transmembrane protein 2 [Source:HGNC Symbol;Acc:HGNC:14648]
ENSG00000260604	-5.4177	1.79682e-15	AL590004.3	6	novel transcript
ENSG00000117009	-5.36602	1.24346e-08	KMO	1	kynurenine 3-monooxygenase [Source:HGNC Symbol;Acc:HGNC:6381]
ENSG00000143369	-5.27792	5.25307e-19	ECM1	1	extracellular matrix protein 1 [Source:HGNC Symbol;Acc:HGNC:3153]
ENSG00000186417	-5.21756	5.33968e-08	GLDN	15	gliomedin [Source:HGNC Symbol;Acc:HGNC:29514]
ENSG00000112297	-5.13438	8.01083e-17	CRYBG1	6	crystallin beta-gamma domain containing 1 [Source:HGNC Symbol;Acc:HGNC:356]
ENSG00000127324	-5.12055	1.33489e-07	TSPAN8	12	tetraspanin 8 [Source:HGNC Symbol;Acc:HGNC:11855]
ENSG00000153495	-5.12055	1.33489e-07	TEX29	13	testis expressed 29 [Source:HGNC Symbol;Acc:HGNC:20370]
ENSG00000163297	-5.0867	1.82531e-07	ANTXR2	4	ANTXR cell adhesion molecule 2 [Source:HGNC Symbol;Acc:HGNC:21732]
ENSG00000137393	-5.05205	2.50562e-07	RNF144B	6	ring finger protein 144B [Source:HGNC Symbol;Acc:HGNC:21578]
ENSG00000005001	-5.01654	3.45318e-07	PRSS22	16	serine protease 22 [Source:HGNC Symbol;Acc:HGNC:14368]
ENSG00000091592	-5.01654	3.45318e-07	NLRP1	17	NLR family pyrin domain containing 1 [Source:HGNC Symbol;Acc:HGNC:14374]
ENSG00000082074	-5.00052	1.08231e-13	FYB1	5	FYN binding protein 1 [Source:HGNC Symbol;Acc:HGNC:4036]
ENSG00000171617	-4.86866	1.99248e-14	ENC1	5	ectodermal-neural cortex 1 [Source:HGNC Symbol;Acc:HGNC:3345]
ENSG00000123610	-4.86506	1.29886e-06	TNFAIP6	2	TNF alpha induced protein 6 [Source:HGNC Symbol;Acc:HGNC:11898]
ENSG00000147100	-4.86506	1.29886e-06	SLC16A2	X	solute carrier family 16 member 2 [Source:HGNC Symbol;Acc:HGNC:10923]
ENSG00000111335	-4.82457	1.82875e-06	OAS2	12	2'-5'-oligoadenylate synthetase 2 [Source:HGNC Symbol;Acc:HGNC:8087]
ENSG00000174640	-4.7714	3.95117e-09	SLCO2A1	3	solute carrier organic anion transporter family member 2A1 [Source:HGNC Symbol;Acc:HGNC:10955]
ENSG00000184497	-4.65577	1.85859e-10	TMEM255B	13	transmembrane protein 255B [Source:HGNC Symbol;Acc:HGNC:28297]
ENSG00000214900	-4.62969	1.7719e-08	LINC01588	14	long intergenic non-protein coding RNA 1588 [Source:HGNC Symbol;Acc:HGNC:27503]
ENSG00000148677	-4.6161	4.85345e-12	ANKRD1	10	ankyrin repeat domain 1 [Source:HGNC Symbol;Acc:HGNC:15819]
ENSG00000162511	-4.5908	1.52346e-13	LAPTM5	1	lysosomal protein transmembrane 5 [Source:HGNC Symbol;Acc:HGNC:29612]
ENSG00000122547	-4.58823	8.83283e-13	EEPD1	7	endonuclease/exonuclease/phosphatase family domain containing 1 [Source:HGNC Symbol;Acc:HGNC:22223]
ENSG00000140678	-4.55438	1.08654e-05	ITGAX	16	integrin subunit alpha X [Source:HGNC Symbol;Acc:HGNC:6152]
ENSG00000153993	-4.55438	1.08654e-05	SEMA3D	7	semaphorin 3D [Source:HGNC Symbol;Acc:HGNC:10726]
ENSG00000181634	-4.51683	9.42127e-10	TNFSF15	9	TNF superfamily member 15 [Source:HGNC Symbol;Acc:HGNC:11931]
ENSG00000204248	-4.50399	1.57535e-05	COL11A2	6	collagen type XI alpha 2 chain [Source:HGNC Symbol;Acc:HGNC:2187]
ENSG00000172638	-4.50399	1.57535e-05	EFEMP2	11	EGF containing fibulin extracellular matrix protein 2 [Source:HGNC Symbol;Acc:HGNC:3219]
ENSG00000106541	-4.45177	2.29623e-05	AGR2	7	anterior gradient 2, protein disulphide isomerase family member [Source:HGNC Symbol;Acc:HGNC:328]
ENSG00000172927	-4.45065	1.30702e-16	MYEOV	11	myeloma overexpressed [Source:HGNC Symbol;Acc:HGNC:7563]
ENSG00000134363	-4.39833	1.44201e-13	FST	5	follistatin [Source:HGNC Symbol;Acc:HGNC:3971]
ENSG00000041982	-4.38942	1.10571e-11	TNC	9	tenascin C [Source:HGNC Symbol;Acc:HGNC:5318]
ENSG00000188112	-4.38702	1.51753e-07	C6orf132	6	chromosome 6 open reading frame 132 [Source:HGNC Symbol;Acc:HGNC:21288]
ENSG00000230882	-4.36778	8.7593e-11	AC005077.4	7	hypothetical protein LOC285908 (LOC285908) pseudogene
ENSG00000138207	-4.31927	4.08093e-10	RBP4	10	retinol binding protein 4 [Source:HGNC Symbol;Acc:HGNC:9922]
ENSG00000243137	-4.2973	6.56983e-12	PSG4	19	pregnancy specific beta-1-glycoprotein 4 [Source:HGNC Symbol;Acc:HGNC:9521]
ENSG00000213626	-4.29612	3.56323e-07	LBH	2	limb bud and heart development [Source:HGNC Symbol;Acc:HGNC:29532]
ENSG00000126500	-4.28272	7.35111e-05	FLRT1	11	fibronectin leucine rich transmembrane protein 1 [Source:HGNC Symbol;Acc:HGNC:3760]
ENSG00000149090	-4.28272	7.35111e-05	PAMR1	11	peptidase domain containing associated with muscle regeneration 1 [Source:HGNC Symbol;Acc:HGNC:24554]
ENSG00000023839	-4.27817	7.15543e-15	ABCC2	10	ATP binding cassette subfamily C member 2 [Source:HGNC Symbol;Acc:HGNC:53]
ENSG00000197142	-4.22391	1.48965e-14	ACSL5	10	acyl-CoA synthetase long chain family member 5 [Source:HGNC Symbol;Acc:HGNC:16526]
ENSG00000137501	-4.20397	1.56363e-09	SYTL2	11	synaptotagmin like 2 [Source:HGNC Symbol;Acc:HGNC:15585]
ENSG00000166736	-4.19911	8.6112e-07	HTR3A	11	5-hydroxytryptamine receptor 3A [Source:HGNC Symbol;Acc:HGNC:5297]
ENSG00000221955	-4.19514	2.17711e-12	SLC12A8	3	solute carrier family 12 member 8 [Source:HGNC Symbol;Acc:HGNC:15595]
ENSG00000169429	-4.1579	0.000164371	CXCL8	4	C-X-C motif chemokine ligand 8 [Source:HGNC Symbol;Acc:HGNC:6025]
ENSG00000169213	-4.1579	0.000164371	RAB3B	1	RAB3B, member RAS oncogene family [Source:HGNC Symbol;Acc:HGNC:9778]
ENSG00000182179	-4.13061	1.57716e-06	UBA7	3	ubiquitin like modifier activating enzyme 7 [Source:HGNC Symbol;Acc:HGNC:12471]
ENSG00000106366	-4.09823	3.53343e-17	SERPINE1	7	serpin family E member 1 [Source:HGNC Symbol;Acc:HGNC:8583]
ENSG00000128564	-4.09722	5.24275e-09	VGF	7	VGF nerve growth factor inducible [Source:HGNC Symbol;Acc:HGNC:12684]
ENSG00000166394	-4.09651	7.10818e-08	CYB5R2	11	cytochrome b5 reductase 2 [Source:HGNC Symbol;Acc:HGNC:24376]
ENSG00000187678	-4.0602	5.26569e-10	SPRY4	5	sprouty RTK signaling antagonist 4 [Source:HGNC Symbol;Acc:HGNC:15533]
ENSG00000277561	-4.0587	2.92973e-06	GOLGA8IP	15	golgin A8 family member I, pseudogene [Source:HGNC Symbol;Acc:HGNC:26660]
ENSG00000100342	-4.0524	3.23979e-09	APOL1	22	apolipoprotein L1 [Source:HGNC Symbol;Acc:HGNC:618]
ENSG00000151491	-4.04986	5.08864e-16	EPS8	12	epidermal growth factor receptor pathway substrate 8 [Source:HGNC Symbol;Acc:HGNC:3420]
ENSG00000128918	-4.04686	1.17191e-07	ALDH1A2	15	aldehyde dehydrogenase 1 family member A2 [Source:HGNC Symbol;Acc:HGNC:15472]
ENSG00000198729	-4.02126	0.000376589	PPP1R14C	6	protein phosphatase 1 regulatory inhibitor subunit 14C [Source:HGNC Symbol;Acc:HGNC:14952]
ENSG00000166246	-4.02126	0.000376589	C16orf71	16	chromosome 16 open reading frame 71 [Source:HGNC Symbol;Acc:HGNC:25081]
ENSG00000138271	-4.02126	0.000376589	GPR87	3	G protein-coupled receptor 87 [Source:HGNC Symbol;Acc:HGNC:4538]
ENSG00000244405	-4.01077	3.92644e-15	ETV5	3	ETS variant 5 [Source:HGNC Symbol;Acc:HGNC:3494]
ENSG00000153233	-3.98975	6.61652e-09	PTPRR	12	protein tyrosine phosphatase, receptor type R [Source:HGNC Symbol;Acc:HGNC:9680]
ENSG00000168918	-3.98301	5.52293e-06	INPP5D	2	inositol polyphosphate-5-phosphatase D [Source:HGNC Symbol;Acc:HGNC:6079]
ENSG00000233559	-3.98301	5.52293e-06	LINC00513	7	long intergenic non-protein coding RNA 513 [Source:HGNC Symbol;Acc:HGNC:43566]
ENSG00000185634	-3.96905	1.95094e-07	SHC4	15	SHC adaptor protein 4 [Source:HGNC Symbol;Acc:HGNC:16743]
ENSG00000108551	-3.96181	1.86508e-08	RASD1	17	ras related dexamethasone induced 1 [Source:HGNC Symbol;Acc:HGNC:15828]
ENSG00000177606	-3.9479	7.94014e-14	JUN	1	Jun proto-oncogene, AP-1 transcription factor subunit [Source:HGNC Symbol;Acc:HGNC:6204]
ENSG00000103154	-3.94775	0.000575412	NECAB2	16	N-terminal EF-hand calcium binding protein 2 [Source:HGNC Symbol;Acc:HGNC:23746]
ENSG00000227039	-3.94775	0.000575412	ITGB2-AS1	21	ITGB2 antisense RNA 1 [Source:HGNC Symbol;Acc:HGNC:44304]
ENSG00000240661	-3.94775	0.000575412	AC063952.1	3	novel V-set domain-containing pseudogene
ENSG00000254780	-3.94775	0.000575412	AC023232.1	11	Sec61 beta subunit (SEC61B) pseudogene
ENSG00000267922	-3.94775	0.000575412	AC007785.1	19	novel transcript
ENSG00000229647	-3.94775	0.000575412	MYOSLID	2	myocardin-induced smooth muscle lncRNA, inducer of differentiation [Source:HGNC Symbol;Acc:HGNC:51821]
ENSG00000169896	-3.94775	0.000575412	ITGAM	16	integrin subunit alpha M [Source:HGNC Symbol;Acc:HGNC:6149]
ENSG00000261371	-3.94775	0.000575412	PECAM1	17	platelet and endothelial cell adhesion molecule 1 [Source:HGNC Symbol;Acc:HGNC:8823]
ENSG00000248698	-3.94775	0.000575412	LINC01085	4	long intergenic non-protein coding RNA 1085 [Source:HGNC Symbol;Acc:HGNC:27198]
ENSG00000262903	-3.94775	0.000575412	AC027796.4	17	uncharacterized LOC105371492 [Source:NCBI gene;Acc:105371492]
ENSG00000119922	-3.93933	1.10403e-14	IFIT2	10	interferon induced protein with tetratricopeptide repeats 2 [Source:HGNC Symbol;Acc:HGNC:5409]
ENSG00000260075	-3.90314	1.05718e-05	NSFP1	17	N-ethylmaleimide-sensitive factor pseudogene 1 [Source:HGNC Symbol;Acc:HGNC:31405]
ENSG00000183876	-3.88679	4.27064e-07	ARSI	5	arylsulfatase family member I [Source:HGNC Symbol;Acc:HGNC:32521]
ENSG00000131737	-3.87831	4.50392e-08	KRT34	17	keratin 34 [Source:HGNC Symbol;Acc:HGNC:6452]
ENSG00000175832	-3.87568	1.69175e-15	ETV4	17	ETS variant 4 [Source:HGNC Symbol;Acc:HGNC:3493]
ENSG00000260710	-3.8703	0.000884859	AC120498.4	16	novel transcript
ENSG00000261118	-3.8703	0.000884859	AC092123.1	16	uncharacterized LOC101927863 [Source:NCBI gene;Acc:101927863]
ENSG00000113578	-3.86147	1.05718e-05	FGF1	5	fibroblast growth factor 1 [Source:HGNC Symbol;Acc:HGNC:3665]
ENSG00000130477	-3.86069	1.18807e-11	UNC13A	19	unc-13 homolog A [Source:HGNC Symbol;Acc:HGNC:23150]
ENSG00000256940	-3.8583	5.57417e-07	AP001453.2	11	uncharacterized LOC105369340 [Source:NCBI gene;Acc:105369340]
ENSG00000172379	-3.85254	2.02435e-13	ARNT2	15	aryl hydrocarbon receptor nuclear translocator 2 [Source:HGNC Symbol;Acc:HGNC:16876]
ENSG00000130513	-3.84737	1.49825e-16	GDF15	19	growth differentiation factor 15 [Source:HGNC Symbol;Acc:HGNC:30142]
ENSG00000227467	-3.84462	1.51352e-14	LINC01537	11	long intergenic non-protein coding RNA 1537 [Source:HGNC Symbol;Acc:HGNC:51301]
ENSG00000142173	-3.82067	4.0335e-11	COL6A2	21	collagen type VI alpha 2 chain [Source:HGNC Symbol;Acc:HGNC:2212]
ENSG00000012124	-3.81235	8.9009e-08	CD22	19	CD22 molecule [Source:HGNC Symbol;Acc:HGNC:1643]
ENSG00000170298	-3.80303	2.43975e-09	LGALS9B	17	galectin 9B [Source:HGNC Symbol;Acc:HGNC:24842]
ENSG00000006747	-3.79666	2.29545e-14	SCIN	7	scinderin [Source:HGNC Symbol;Acc:HGNC:21695]
ENSG00000138316	-3.78845	0.00136958	ADAMTS14	10	ADAM metallopeptidase with thrombospondin type 1 motif 14 [Source:HGNC Symbol;Acc:HGNC:14899]
ENSG00000233246	-3.78845	0.00136958	AL513327.2	1	uncharacterized LOC101929464 [Source:NCBI gene;Acc:101929464]
ENSG00000042832	-3.78845	0.00136958	TG	8	thyroglobulin [Source:HGNC Symbol;Acc:HGNC:11764]
ENSG00000215325	-3.78845	0.00136958	ASS1P10	5	argininosuccinate synthetase 1 pseudogene 10 [Source:HGNC Symbol;Acc:HGNC:760]
ENSG00000203797	-3.78845	0.00136958	DDO	6	D-aspartate oxidase [Source:HGNC Symbol;Acc:HGNC:2727]
ENSG00000076641	-3.7752	1.16303e-12	PAG1	8	phosphoprotein membrane anchor with glycosphingolipid microdomains 1 [Source:HGNC Symbol;Acc:HGNC:30043]
ENSG00000162366	-3.77436	2.05601e-05	PDZK1IP1	1	PDZK1 interacting protein 1 [Source:HGNC Symbol;Acc:HGNC:16887]
ENSG00000138356	-3.75643	1.21295e-13	AOX1	2	aldehyde oxidase 1 [Source:HGNC Symbol;Acc:HGNC:553]
ENSG00000164379	-3.73833	1.66269e-06	FOXQ1	6	forkhead box Q1 [Source:HGNC Symbol;Acc:HGNC:20951]
ENSG00000248187	-3.70168	0.00213372	AC078850.1	4	novel transcript
ENSG00000177076	-3.70168	0.00213372	ACER2	9	alkaline ceramidase 2 [Source:HGNC Symbol;Acc:HGNC:23675]
ENSG00000080854	-3.70168	0.00213372	IGSF9B	11	immunoglobulin superfamily member 9B [Source:HGNC Symbol;Acc:HGNC:32326]
ENSG00000145536	-3.70168	0.00213372	ADAMTS16	5	ADAM metallopeptidase with thrombospondin type 1 motif 16 [Source:HGNC Symbol;Acc:HGNC:17108]
ENSG00000133321	-3.62013	5.99247e-07	RARRES3	11	retinoic acid receptor responder 3 [Source:HGNC Symbol;Acc:HGNC:9869]
ENSG00000139289	-3.59869	3.66279e-13	PHLDA1	12	pleckstrin homology like domain family A member 1 [Source:HGNC Symbol;Acc:HGNC:8933]
ENSG00000155926	-3.58256	8.1742e-05	SLA	8	Src like adaptor [Source:HGNC Symbol;Acc:HGNC:10902]
ENSG00000066230	-3.58256	8.1742e-05	SLC9A3	5	solute carrier family 9 member A3 [Source:HGNC Symbol;Acc:HGNC:11073]
ENSG00000122641	-3.58256	8.1742e-05	INHBA	7	inhibin subunit beta A [Source:HGNC Symbol;Acc:HGNC:6066]
ENSG00000112139	-3.5776	7.95385e-10	MDGA1	6	MAM domain containing glycosylphosphatidylinositol anchor 1 [Source:HGNC Symbol;Acc:HGNC:19267]
ENSG00000154127	-3.57554	3.99727e-12	UBASH3B	11	ubiquitin associated and SH3 domain containing B [Source:HGNC Symbol;Acc:HGNC:29884]
ENSG00000079337	-3.57355	1.03065e-08	RAPGEF3	12	Rap guanine nucleotide exchange factor 3 [Source:HGNC Symbol;Acc:HGNC:16629]
ENSG00000238266	-3.5684	6.8992e-12	LINC00707	10	long intergenic non-protein coding RNA 707 [Source:HGNC Symbol;Acc:HGNC:44691]
ENSG00000149948	-3.56776	8.98403e-10	HMGA2	12	high mobility group AT-hook 2 [Source:HGNC Symbol;Acc:HGNC:5009]
ENSG00000180730	-3.56002	1.20365e-08	SHISA2	13	shisa family member 2 [Source:HGNC Symbol;Acc:HGNC:20366]
ENSG00000107201	-3.55785	1.01534e-09	DDX58	9	DExD/H-box helicase 58 [Source:HGNC Symbol;Acc:HGNC:19102]
ENSG00000233221	-3.54089	9.86692e-07	AC133785.1	2	novel transcript, antisense to ARHGEF4
ENSG00000135919	-3.53984	1.28229e-14	SERPINE2	2	serpin family E member 2 [Source:HGNC Symbol;Acc:HGNC:8951]
ENSG00000186399	-3.53034	0.000116677	GOLGA8R	15	golgin A8 family member R [Source:HGNC Symbol;Acc:HGNC:44407]
ENSG00000116701	-3.51409	3.42911e-09	NCF2	1	neutrophil cytosolic factor 2 [Source:HGNC Symbol;Acc:HGNC:7661]
ENSG00000111348	-3.48418	4.99771e-11	ARHGDIB	12	Rho GDP dissociation inhibitor beta [Source:HGNC Symbol;Acc:HGNC:679]
ENSG00000102359	-3.48286	1.06777e-10	SRPX2	X	sushi repeat containing protein X-linked 2 [Source:HGNC Symbol;Acc:HGNC:30668]
ENSG00000164744	-3.47616	0.000167283	SUN3	7	Sad1 and UNC84 domain containing 3 [Source:HGNC Symbol;Acc:HGNC:22429]
ENSG00000223855	-3.47616	0.000167283	HRAT92	7	heart tissue-associated transcript 92 [Source:NCBI gene;Acc:441307]
ENSG00000235501	-3.47616	0.000167283	AC105942.1	1	hCG2028352-like [Source:NCBI gene;Acc:729970]
ENSG00000204936	-3.45704	2.12165e-06	CD177	19	CD177 molecule [Source:HGNC Symbol;Acc:HGNC:30072]
ENSG00000162572	-3.42522	2.31155e-05	SCNN1D	1	sodium channel epithelial 1 delta subunit [Source:HGNC Symbol;Acc:HGNC:10601]
ENSG00000137965	-3.42247	4.61747e-09	IFI44	1	interferon induced protein 44 [Source:HGNC Symbol;Acc:HGNC:16938]
ENSG00000179023	-3.4109	4.91183e-07	KLHDC7A	1	kelch domain containing 7A [Source:HGNC Symbol;Acc:HGNC:26791]
ENSG00000227036	-3.39727	1.90865e-07	LINC00511	17	long intergenic non-protein coding RNA 511 [Source:HGNC Symbol;Acc:HGNC:43564]
ENSG00000189280	-3.39273	8.87585e-11	GJB5	1	gap junction protein beta 5 [Source:HGNC Symbol;Acc:HGNC:4287]
ENSG00000183421	-3.36801	4.66319e-06	RIPK4	21	receptor interacting serine/threonine kinase 4 [Source:HGNC Symbol;Acc:HGNC:496]
ENSG00000160145	-3.34534	4.29727e-05	KALRN	3	kalirin RhoGEF kinase [Source:HGNC Symbol;Acc:HGNC:4814]
ENSG00000129028	-3.33707	6.09357e-06	THAP10	15	THAP domain containing 10 [Source:HGNC Symbol;Acc:HGNC:23193]
ENSG00000143507	-3.31729	8.19292e-10	DUSP10	1	dual specificity phosphatase 10 [Source:HGNC Symbol;Acc:HGNC:3065]
ENSG00000153132	-3.30023	0.000506526	CLGN	4	calmegin [Source:HGNC Symbol;Acc:HGNC:2060]
ENSG00000230526	-3.30023	0.000506526	AC073370.1	10	novel transcript
ENSG00000204941	-3.30023	0.000506526	PSG5	19	pregnancy specific beta-1-glycoprotein 5 [Source:HGNC Symbol;Acc:HGNC:9522]
ENSG00000176092	-3.30003	3.43797e-09	CRYBG2	1	crystallin beta-gamma domain containing 2 [Source:HGNC Symbol;Acc:HGNC:17295]
ENSG00000041353	-3.28511	2.30219e-08	RAB27B	18	RAB27B, member RAS oncogene family [Source:HGNC Symbol;Acc:HGNC:9767]
ENSG00000187608	-3.28452	4.90522e-13	ISG15	1	ISG15 ubiquitin-like modifier [Source:HGNC Symbol;Acc:HGNC:4053]
ENSG00000127124	-3.27303	9.54316e-10	HIVEP3	1	human immunodeficiency virus type I enhancer binding protein 3 [Source:HGNC Symbol;Acc:HGNC:13561]
ENSG00000162777	-3.25419	2.52371e-06	DENND2D	1	DENN domain containing 2D [Source:HGNC Symbol;Acc:HGNC:26192]
ENSG00000178038	-3.2384	2.00541e-10	ALS2CL	3	ALS2 C-terminal like [Source:HGNC Symbol;Acc:HGNC:20605]
ENSG00000106823	-3.23647	0.000739506	ECM2	9	extracellular matrix protein 2 [Source:HGNC Symbol;Acc:HGNC:3154]
ENSG00000148344	-3.21947	7.45115e-13	PTGES	9	prostaglandin E synthase [Source:HGNC Symbol;Acc:HGNC:9599]
ENSG00000058085	-3.20622	1.82365e-05	LAMC2	1	laminin subunit gamma 2 [Source:HGNC Symbol;Acc:HGNC:6493]
ENSG00000167653	-3.18098	3.01004e-09	PSCA	8	prostate stem cell antigen [Source:HGNC Symbol;Acc:HGNC:9500]
ENSG00000175592	-3.1773	4.18212e-12	FOSL1	11	FOS like 1, AP-1 transcription factor subunit [Source:HGNC Symbol;Acc:HGNC:13718]
ENSG00000105246	-3.17306	2.30473e-09	EBI3	19	Epstein-Barr virus induced 3 [Source:HGNC Symbol;Acc:HGNC:3129]
ENSG00000229214	-3.16976	0.00108459	LINC00242	6	long intergenic non-protein coding RNA 242 [Source:HGNC Symbol;Acc:HGNC:21249]
ENSG00000125538	-3.16976	0.00108459	IL1B	2	interleukin 1 beta [Source:HGNC Symbol;Acc:HGNC:5992]
ENSG00000096872	-3.16976	0.00108459	IFT74	9	intraflagellar transport 74 [Source:HGNC Symbol;Acc:HGNC:21424]
ENSG00000181773	-3.16086	4.89819e-08	GPR3	1	G protein-coupled receptor 3 [Source:HGNC Symbol;Acc:HGNC:4484]
ENSG00000101333	-3.14344	6.74687e-06	PLCB4	20	phospholipase C beta 4 [Source:HGNC Symbol;Acc:HGNC:9059]
ENSG00000225138	-3.14012	1.47013e-09	SLC9A3-AS1	5	SLC9A3 antisense RNA 1 [Source:HGNC Symbol;Acc:HGNC:40550]
ENSG00000231274	-3.13649	9.6533e-07	SBK3	19	SH3 domain binding kinase family member 3 [Source:HGNC Symbol;Acc:HGNC:44121]
ENSG00000204103	-3.13265	4.93178e-09	MAFB	20	MAF bZIP transcription factor B [Source:HGNC Symbol;Acc:HGNC:6408]
ENSG00000149260	-3.12432	4.5418e-07	CAPN5	11	calpain 5 [Source:HGNC Symbol;Acc:HGNC:1482]
ENSG00000259256	-3.12385	0.000154712	LINC01895	18	long intergenic non-protein coding RNA 1895 [Source:HGNC Symbol;Acc:HGNC:52714]
ENSG00000108846	-3.11343	1.19356e-09	ABCC3	17	ATP binding cassette subfamily C member 3 [Source:HGNC Symbol;Acc:HGNC:54]
ENSG00000158258	-3.11201	7.38616e-08	CLSTN2	3	calsyntenin 2 [Source:HGNC Symbol;Acc:HGNC:17448]
ENSG00000134531	-3.10635	5.2887e-11	EMP1	12	epithelial membrane protein 1 [Source:HGNC Symbol;Acc:HGNC:3333]
ENSG00000109452	-3.09982	0.00159793	INPP4B	4	inositol polyphosphate-4-phosphatase type II B [Source:HGNC Symbol;Acc:HGNC:6075]
ENSG00000260912	-3.09982	0.00159793	AL158206.1	9	novel transcript, overlapping ACER2
ENSG00000157303	-3.09982	0.00159793	SUSD3	9	sushi domain containing 3 [Source:HGNC Symbol;Acc:HGNC:28391]
ENSG00000136944	-3.09982	0.00159793	LMX1B	9	LIM homeobox transcription factor 1 beta [Source:HGNC Symbol;Acc:HGNC:6654]
ENSG00000186451	-3.09982	0.00159793	SPATA12	3	spermatogenesis associated 12 [Source:HGNC Symbol;Acc:HGNC:23221]
ENSG00000273443	-3.09965	4.26833e-05	AL645608.8	1	novel transcript
ENSG00000119917	-3.09322	3.5058e-11	IFIT3	10	interferon induced protein with tetratricopeptide repeats 3 [Source:HGNC Symbol;Acc:HGNC:5411]
ENSG00000257605	-3.0847	1.11765e-05	AC073611.1	12	novel transcript, antisense to PFDN5 and C12orf10
ENSG00000273143	-3.08073	1.39491e-06	AL355512.1	10	novel transcript
ENSG00000078098	-3.07007	3.55734e-10	FAP	2	fibroblast activation protein alpha [Source:HGNC Symbol;Acc:HGNC:3590]
ENSG00000187800	-3.05359	3.87189e-08	PEAR1	1	platelet endothelial aggregation receptor 1 [Source:HGNC Symbol;Acc:HGNC:33631]
ENSG00000166592	-3.04828	1.95875e-11	RRAD	16	RRAD, Ras related glycolysis inhibitor and calcium channel regulator [Source:HGNC Symbol;Acc:HGNC:10446]
ENSG00000167772	-3.04567	7.89433e-09	ANGPTL4	19	angiopoietin like 4 [Source:HGNC Symbol;Acc:HGNC:16039]
ENSG00000167723	-3.04233	2.02547e-06	TRPV3	17	transient receptor potential cation channel subfamily V member 3 [Source:HGNC Symbol;Acc:HGNC:18084]
ENSG00000133805	-3.03823	5.15419e-07	AMPD3	11	adenosine monophosphate deaminase 3 [Source:HGNC Symbol;Acc:HGNC:470]
ENSG00000186377	-3.02632	0.00236482	CYP4X1	1	cytochrome P450 family 4 subfamily X member 1 [Source:HGNC Symbol;Acc:HGNC:20244]
ENSG00000103740	-3.02632	0.00236482	ACSBG1	15	acyl-CoA synthetase bubblegum family member 1 [Source:HGNC Symbol;Acc:HGNC:29567]
ENSG00000228624	-3.02632	0.00236482	HDAC2-AS2	6	HDAC2 and HS3ST5 antisense RNA 2 [Source:HGNC Symbol;Acc:HGNC:43590]
ENSG00000273343	-3.02632	0.00236482	AC007663.4	22	novel transcript, sense intronic to DGCR6L
ENSG00000227533	-3.02632	0.00236482	SLC2A1-AS1	1	SLC2A1 antisense RNA 1 [Source:HGNC Symbol;Acc:HGNC:44187]
ENSG00000163017	-3.02396	7.62932e-05	ACTG2	2	actin, gamma 2, smooth muscle, enteric [Source:HGNC Symbol;Acc:HGNC:145]
ENSG00000087076	-3.02347	1.86809e-05	HSD17B14	19	hydroxysteroid 17-beta dehydrogenase 14 [Source:HGNC Symbol;Acc:HGNC:23238]
ENSG00000139567	-3.02347	1.86809e-05	ACVRL1	12	activin A receptor like type 1 [Source:HGNC Symbol;Acc:HGNC:175]
ENSG00000132274	-3.02273	2.44521e-06	TRIM22	11	tripartite motif containing 22 [Source:HGNC Symbol;Acc:HGNC:16379]
ENSG00000144476	-3.00287	2.95562e-06	ACKR3	2	atypical chemokine receptor 3 [Source:HGNC Symbol;Acc:HGNC:23692]
ENSG00000176438	-3.00208	4.54289e-08	SYNE3	14	spectrin repeat containing nuclear envelope family member 3 [Source:HGNC Symbol;Acc:HGNC:19861]
ENSG00000125398	-2.99932	1.01208e-07	SOX9	17	SRY-box 9 [Source:HGNC Symbol;Acc:HGNC:11204]
ENSG00000198542	-2.99197	5.1028e-08	ITGBL1	13	integrin subunit beta like 1 [Source:HGNC Symbol;Acc:HGNC:6164]
ENSG00000124102	-2.98178	5.73458e-08	PI3	20	peptidase inhibitor 3 [Source:HGNC Symbol;Acc:HGNC:8947]
ENSG00000134070	-2.98016	1.09582e-09	IRAK2	3	interleukin 1 receptor associated kinase 2 [Source:HGNC Symbol;Acc:HGNC:6113]
ENSG00000153291	-2.97255	0.000419448	SLC25A27	6	solute carrier family 25 member 27 [Source:HGNC Symbol;Acc:HGNC:21065]
ENSG00000182580	-2.97255	0.000419448	EPHB3	3	EPH receptor B3 [Source:HGNC Symbol;Acc:HGNC:3394]
ENSG00000101384	-2.96328	9.89355e-09	JAG1	20	jagged 1 [Source:HGNC Symbol;Acc:HGNC:6188]
ENSG00000251169	-2.9623	4.33464e-06	LINC01843	5	long intergenic non-protein coding RNA 1843 [Source:HGNC Symbol;Acc:HGNC:52659]
ENSG00000062582	-2.95953	3.15106e-05	MRPS24	7	mitochondrial ribosomal protein S24 [Source:HGNC Symbol;Acc:HGNC:14510]
ENSG00000224321	-2.93282	1.82614e-08	RPL12P14	1	ribosomal protein L12 pseudogene 14 [Source:HGNC Symbol;Acc:HGNC:36495]
ENSG00000121068	-2.93198	3.11187e-06	TBX2	17	T-box 2 [Source:HGNC Symbol;Acc:HGNC:11597]
ENSG00000124762	-2.92093	4.83812e-11	CDKN1A	6	cyclin dependent kinase inhibitor 1A [Source:HGNC Symbol;Acc:HGNC:1784]
ENSG00000234155	-2.91837	0.000589	LINC02535	6	long intergenic non-protein coding RNA 2535 [Source:HGNC Symbol;Acc:HGNC:53569]
ENSG00000116254	-2.91837	0.000589	CHD5	1	chromodomain helicase DNA binding protein 5 [Source:HGNC Symbol;Acc:HGNC:16816]
ENSG00000033122	-2.90242	0.000137915	LRRC7	1	leucine rich repeat containing 7 [Source:HGNC Symbol;Acc:HGNC:18531]
ENSG00000136689	-2.90226	1.07875e-06	IL1RN	2	interleukin 1 receptor antagonist [Source:HGNC Symbol;Acc:HGNC:6000]
ENSG00000099998	-2.89407	3.73139e-06	GGT5	22	gamma-glutamyltransferase 5 [Source:HGNC Symbol;Acc:HGNC:4260]
ENSG00000272695	-2.89407	3.73139e-06	GAS6-DT	13	GAS6 divergent transcript [Source:HGNC Symbol;Acc:HGNC:43694]
ENSG00000163220	-2.89262	5.36474e-05	S100A9	1	S100 calcium binding protein A9 [Source:HGNC Symbol;Acc:HGNC:10499]
ENSG00000162892	-2.89258	7.52585e-08	IL24	1	interleukin 24 [Source:HGNC Symbol;Acc:HGNC:11346]
ENSG00000103888	-2.88652	1.26485e-06	CEMIP	15	cell migration inducing hyaluronidase 1 [Source:HGNC Symbol;Acc:HGNC:29213]
ENSG00000139874	-2.87726	3.32681e-08	SSTR1	14	somatostatin receptor 1 [Source:HGNC Symbol;Acc:HGNC:11330]
ENSG00000027075	-2.87474	4.47935e-06	PRKCH	14	protein kinase C eta [Source:HGNC Symbol;Acc:HGNC:9403]
ENSG00000136999	-2.86217	2.2818e-10	NOV	8	nephroblastoma overexpressed [Source:HGNC Symbol;Acc:HGNC:7885]
ENSG00000166825	-2.86102	3.36152e-10	ANPEP	15	alanyl aminopeptidase, membrane [Source:HGNC Symbol;Acc:HGNC:500]
ENSG00000110031	-2.85616	2.74112e-05	LPXN	11	leupaxin [Source:HGNC Symbol;Acc:HGNC:14061]
ENSG00000249992	-2.83844	5.8753e-10	TMEM158	3	transmembrane protein 158 (gene/pseudogene) [Source:HGNC Symbol;Acc:HGNC:30293]
ENSG00000163083	-2.83789	5.16549e-08	INHBB	2	inhibin subunit beta B [Source:HGNC Symbol;Acc:HGNC:6067]
ENSG00000052795	-2.82995	1.47676e-08	FNIP2	4	folliculin interacting protein 2 [Source:HGNC Symbol;Acc:HGNC:29280]
ENSG00000029534	-2.82145	8.0138e-08	ANK1	8	ankyrin 1 [Source:HGNC Symbol;Acc:HGNC:492]
ENSG00000137877	-2.81531	0.000252157	SPTBN5	15	spectrin beta, non-erythrocytic 5 [Source:HGNC Symbol;Acc:HGNC:15680]
ENSG00000259426	-2.81531	0.000252157	AC027237.3	15	uncharacterized LOC145694 [Source:NCBI gene;Acc:145694]
ENSG00000152377	-2.80635	2.61512e-09	SPOCK1	5	SPARC (osteonectin), cwcv and kazal like domains proteoglycan 1 [Source:HGNC Symbol;Acc:HGNC:11251]
ENSG00000279278	-2.80349	0.0011736	AC245060.6	22	novel transcript
ENSG00000101188	-2.80099	9.56563e-08	NTSR1	20	neurotensin receptor 1 [Source:HGNC Symbol;Acc:HGNC:8039]
ENSG00000175874	-2.79964	8.0624e-08	CREG2	2	cellular repressor of E1A stimulated genes 2 [Source:HGNC Symbol;Acc:HGNC:14272]
ENSG00000259153	-2.78605	0.000121298	AC004816.1	14	novel transcript
ENSG00000175197	-2.78571	2.15907e-08	DDIT3	12	DNA damage inducible transcript 3 [Source:HGNC Symbol;Acc:HGNC:2726]
ENSG00000023445	-2.78335	1.05289e-08	BIRC3	11	baculoviral IAP repeat containing 3 [Source:HGNC Symbol;Acc:HGNC:591]
ENSG00000277639	-2.77834	4.24015e-05	AC007906.2	16	p53-regulated lncRNA 1 [Source:NCBI gene;Acc:105371267]
ENSG00000133985	-2.76602	0.000118807	TTC9	14	tetratricopeptide repeat domain 9 [Source:HGNC Symbol;Acc:HGNC:20267]
ENSG00000010310	-2.76602	0.000118807	GIPR	19	gastric inhibitory polypeptide receptor [Source:HGNC Symbol;Acc:HGNC:4271]
ENSG00000117228	-2.76459	1.4014e-07	GBP1	1	guanylate binding protein 1 [Source:HGNC Symbol;Acc:HGNC:4182]
ENSG00000136286	-2.76415	2.58959e-05	MYO1G	7	myosin IG [Source:HGNC Symbol;Acc:HGNC:13880]
ENSG00000091622	-2.75324	6.43324e-08	PITPNM3	17	PITPNM family member 3 [Source:HGNC Symbol;Acc:HGNC:21043]
ENSG00000028137	-2.75116	1.99513e-07	TNFRSF1B	1	TNF receptor superfamily member 1B [Source:HGNC Symbol;Acc:HGNC:11917]
ENSG00000132470	-2.74956	1.01117e-08	ITGB4	17	integrin subunit beta 4 [Source:HGNC Symbol;Acc:HGNC:6158]
ENSG00000236345	-2.74871	0.000159961	AL354719.2	6	novel transcript
ENSG00000137266	-2.74848	2.91541e-08	SLC22A23	6	solute carrier family 22 member 23 [Source:HGNC Symbol;Acc:HGNC:21106]
ENSG00000257135	-2.74243	0.00166513	AC007249.2	2	novel transcript
ENSG00000231551	-2.74243	0.00166513	AC245100.4	1	phosphodiesterase 4D interacting protein (PDE4DIP) pseudogene
ENSG00000176678	-2.73952	1.86117e-07	FOXL1	16	forkhead box L1 [Source:HGNC Symbol;Acc:HGNC:3817]
ENSG00000256050	-2.7344	0.000151266	AL583722.1	14	novel transcript
ENSG00000085117	-2.73182	2.47381e-07	CD82	11	CD82 molecule [Source:HGNC Symbol;Acc:HGNC:6210]
ENSG00000169583	-2.73048	1.14728e-07	CLIC3	9	chloride intracellular channel 3 [Source:HGNC Symbol;Acc:HGNC:2064]
ENSG00000257732	-2.72259	0.000466301	AC089983.1	12	novel transcript, antisense to TXNRD1
ENSG00000160460	-2.72259	0.000466301	SPTBN4	19	spectrin beta, non-erythrocytic 4 [Source:HGNC Symbol;Acc:HGNC:14896]
ENSG00000163131	-2.71656	5.91399e-09	CTSS	1	cathepsin S [Source:HGNC Symbol;Acc:HGNC:2545]
ENSG00000215182	-2.71617	3.90937e-05	MUC5AC	11	mucin 5AC, oligomeric mucus/gel-forming [Source:HGNC Symbol;Acc:HGNC:7515]
ENSG00000136235	-2.71448	2.50437e-09	GPNMB	7	glycoprotein nmb [Source:HGNC Symbol;Acc:HGNC:4462]
ENSG00000236423	-2.71037	0.000211448	LINC01134	1	long intergenic non-protein coding RNA 1134 [Source:HGNC Symbol;Acc:HGNC:49449]
ENSG00000100298	-2.71037	0.000211448	APOBEC3H	22	apolipoprotein B mRNA editing enzyme catalytic subunit 3H [Source:HGNC Symbol;Acc:HGNC:24100]
ENSG00000256069	-2.70502	1.11365e-05	A2MP1	12	alpha-2-macroglobulin pseudogene 1 [Source:HGNC Symbol;Acc:HGNC:8]
ENSG00000197191	-2.70478	2.32881e-08	CYSRT1	9	cysteine rich tail 1 [Source:HGNC Symbol;Acc:HGNC:30529]
ENSG00000170786	-2.69232	3.8224e-07	SDR16C5	8	short chain dehydrogenase/reductase family 16C member 5 [Source:HGNC Symbol;Acc:HGNC:30311]
ENSG00000171522	-2.67927	3.64974e-07	PTGER4	5	prostaglandin E receptor 4 [Source:HGNC Symbol;Acc:HGNC:9596]
ENSG00000129993	-2.67868	0.00237037	CBFA2T3	16	CBFA2/RUNX1 translocation partner 3 [Source:HGNC Symbol;Acc:HGNC:1537]
ENSG00000224081	-2.67868	0.00237037	SLC44A3-AS1	1	SLC44A3 antisense RNA 1 [Source:HGNC Symbol;Acc:HGNC:49057]
ENSG00000122574	-2.67868	0.00237037	WIPF3	7	WAS/WASL interacting protein family member 3 [Source:HGNC Symbol;Acc:HGNC:22004]
ENSG00000236123	-2.67868	0.00237037	CEACAMP11	19	carcinoembryonic antigen related cell adhesion molecule pseudogene 11 [Source:HGNC Symbol;Acc:HGNC:1823]
ENSG00000254681	-2.6739	0.000636793	PKD1P5	16	polycystin 1, transient receptor potential channel interacting pseudogene 5 [Source:HGNC Symbol;Acc:HGNC:30069]
ENSG00000233024	-2.6739	0.000636793	AC126755.2	16	nuclear pore complex interacting protein family member A5 pseudogene [Source:NCBI gene;Acc:105376752]
ENSG00000107984	-2.66057	3.41441e-09	DKK1	10	dickkopf WNT signaling pathway inhibitor 1 [Source:HGNC Symbol;Acc:HGNC:2891]
ENSG00000163171	-2.65646	1.63467e-08	CDC42EP3	2	CDC42 effector protein 3 [Source:HGNC Symbol;Acc:HGNC:16943]
ENSG00000185483	-2.64934	2.38066e-06	ROR1	1	receptor tyrosine kinase like orphan receptor 1 [Source:HGNC Symbol;Acc:HGNC:10256]
ENSG00000124813	-2.64682	1.83727e-07	RUNX2	6	runt related transcription factor 2 [Source:HGNC Symbol;Acc:HGNC:10472]
ENSG00000164078	-2.63463	5.96394e-07	MST1R	3	macrophage stimulating 1 receptor [Source:HGNC Symbol;Acc:HGNC:7381]
ENSG00000080573	-2.63392	6.42638e-08	COL5A3	19	collagen type V alpha 3 chain [Source:HGNC Symbol;Acc:HGNC:14864]
ENSG00000167656	-2.63004	5.7364e-08	LY6D	8	lymphocyte antigen 6 family member D [Source:HGNC Symbol;Acc:HGNC:13348]
ENSG00000173926	-2.62387	2.30762e-05	2003-03-01	5	membrane associated ring-CH-type finger 3 [Source:HGNC Symbol;Acc:HGNC:28728]
ENSG00000226824	-2.6235	0.000872039	AC006001.2	7	uncharacterized LOC100996437 [Source:NCBI gene;Acc:100996437]
ENSG00000130518	-2.6235	0.000872039	IQCN	19	IQ motif containing N [Source:HGNC Symbol;Acc:HGNC:29350]
ENSG00000198576	-2.61998	4.39671e-05	ARC	8	activity regulated cytoskeleton associated protein [Source:HGNC Symbol;Acc:HGNC:648]
ENSG00000165757	-2.60886	0.000162828	JCAD	10	junctional cadherin 5 associated [Source:HGNC Symbol;Acc:HGNC:29283]
ENSG00000177614	-2.60886	0.000162828	PGBD5	1	piggyBac transposable element derived 5 [Source:HGNC Symbol;Acc:HGNC:19405]
ENSG00000196639	-2.59899	6.3085e-08	HRH1	3	histamine receptor H1 [Source:HGNC Symbol;Acc:HGNC:5182]
ENSG00000279491	-2.59657	5.36019e-05	AP003733.4	11	uncharacterized LOC399900 [Source:NCBI gene;Acc:399900]
ENSG00000271503	-2.59657	5.36019e-05	CCL5	17	C-C motif chemokine ligand 5 [Source:HGNC Symbol;Acc:HGNC:10632]
ENSG00000124116	-2.58026	5.67381e-07	WFDC3	20	WAP four-disulfide core domain 3 [Source:HGNC Symbol;Acc:HGNC:15957]
ENSG00000204362	-2.57857	0.000204856	AL590644.1	1	novel transcript
ENSG00000173846	-2.57375	1.10671e-07	PLK3	1	polo like kinase 3 [Source:HGNC Symbol;Acc:HGNC:2154]
ENSG00000071282	-2.57129	0.00119746	LMCD1	3	LIM and cysteine rich domains 1 [Source:HGNC Symbol;Acc:HGNC:6633]
ENSG00000130830	-2.56309	2.84107e-06	MPP1	X	membrane palmitoylated protein 1 [Source:HGNC Symbol;Acc:HGNC:7219]
ENSG00000169247	-2.55857	1.74595e-05	SH3TC2	5	SH3 domain and tetratricopeptide repeats 2 [Source:HGNC Symbol;Acc:HGNC:29427]
ENSG00000271781	-2.54962	1.21297e-05	AC026740.1	5	novel transcript, antisense to TPPP
ENSG00000231574	-2.54858	7.99597e-05	LINC02015	3	long intergenic non-protein coding RNA 2015 [Source:HGNC Symbol;Acc:HGNC:52850]
ENSG00000163508	-2.54763	0.000258125	EOMES	3	eomesodermin [Source:HGNC Symbol;Acc:HGNC:3372]
ENSG00000233903	-2.54593	0.000495363	Z83851.1	22	novel transcript
ENSG00000035664	-2.54315	4.80063e-06	DAPK2	15	death associated protein kinase 2 [Source:HGNC Symbol;Acc:HGNC:2675]
ENSG00000135114	-2.53944	2.32252e-08	OASL	12	2'-5'-oligoadenylate synthetase like [Source:HGNC Symbol;Acc:HGNC:8090]
ENSG00000171403	-2.53439	0.000138966	KRT9	17	keratin 9 [Source:HGNC Symbol;Acc:HGNC:6447]
ENSG00000100311	-2.5286	0.000300744	PDGFB	22	platelet derived growth factor subunit B [Source:HGNC Symbol;Acc:HGNC:8800]
ENSG00000095383	-2.52498	1.64795e-08	TBC1D2	9	TBC1 domain family member 2 [Source:HGNC Symbol;Acc:HGNC:18026]
ENSG00000128340	-2.50171	0.000660977	RAC2	22	Rac family small GTPase 2 [Source:HGNC Symbol;Acc:HGNC:9802]
ENSG00000117525	-2.49268	7.44118e-08	F3	1	coagulation factor III, tissue factor [Source:HGNC Symbol;Acc:HGNC:3541]
ENSG00000108771	-2.48791	4.43817e-05	DHX58	17	DExH-box helicase 58 [Source:HGNC Symbol;Acc:HGNC:29517]
ENSG00000139278	-2.48556	7.97424e-08	GLIPR1	12	GLI pathogenesis related 1 [Source:HGNC Symbol;Acc:HGNC:17001]
ENSG00000142910	-2.48543	2.54722e-08	TINAGL1	1	tubulointerstitial nephritis antigen like 1 [Source:HGNC Symbol;Acc:HGNC:19168]
ENSG00000138646	-2.48119	4.78323e-06	HERC5	4	HECT and RLD domain containing E3 ubiquitin protein ligase 5 [Source:HGNC Symbol;Acc:HGNC:24368]
ENSG00000166897	-2.48047	1.46499e-07	ELFN2	22	extracellular leucine rich repeat and fibronectin type III domain containing 2 [Source:HGNC Symbol;Acc:HGNC:29396]
ENSG00000167355	-2.47796	0.000214401	OR51B5	11	olfactory receptor family 51 subfamily B member 5 [Source:HGNC Symbol;Acc:HGNC:19599]
ENSG00000167191	-2.47187	6.73324e-08	GPRC5B	16	G protein-coupled receptor class C group 5 member B [Source:HGNC Symbol;Acc:HGNC:13308]
ENSG00000080823	-2.46824	7.36346e-07	MOK	14	MOK protein kinase [Source:HGNC Symbol;Acc:HGNC:9833]
ENSG00000056558	-2.46689	5.31407e-05	TRAF1	9	TNF receptor associated factor 1 [Source:HGNC Symbol;Acc:HGNC:12031]
ENSG00000276600	-2.46081	0.00227587	RAB7B	1	RAB7B, member RAS oncogene family [Source:HGNC Symbol;Acc:HGNC:30513]
ENSG00000179361	-2.46048	1.85858e-05	ARID3B	15	AT-rich interaction domain 3B [Source:HGNC Symbol;Acc:HGNC:14350]
ENSG00000281501	-2.45291	0.000511792	SEPSECS-AS1	4	SEPSECS antisense RNA 1 (head to head) [Source:HGNC Symbol;Acc:HGNC:27737]
ENSG00000187210	-2.45062	0.000521035	GCNT1	9	glucosaminyl (N-acetyl) transferase 1, core 2 [Source:HGNC Symbol;Acc:HGNC:4203]
ENSG00000163293	-2.44753	0.000180546	NIPAL1	4	NIPA like domain containing 1 [Source:HGNC Symbol;Acc:HGNC:27194]
ENSG00000124191	-2.4444	5.11001e-07	TOX2	20	TOX high mobility group box family member 2 [Source:HGNC Symbol;Acc:HGNC:16095]
ENSG00000156453	-2.44052	2.78327e-06	PCDH1	5	protocadherin 1 [Source:HGNC Symbol;Acc:HGNC:8655]
ENSG00000089127	-2.42269	5.41029e-07	OAS1	12	2'-5'-oligoadenylate synthetase 1 [Source:HGNC Symbol;Acc:HGNC:8086]
ENSG00000162946	-2.42265	0.000126706	DISC1	1	DISC1 scaffold protein [Source:HGNC Symbol;Acc:HGNC:2888]
ENSG00000125388	-2.42112	0.000180546	GRK4	4	G protein-coupled receptor kinase 4 [Source:HGNC Symbol;Acc:HGNC:4543]
ENSG00000100003	-2.42112	0.000180546	SEC14L2	22	SEC14 like lipid binding 2 [Source:HGNC Symbol;Acc:HGNC:10699]
ENSG00000123453	-2.42112	0.000180546	SARDH	9	sarcosine dehydrogenase [Source:HGNC Symbol;Acc:HGNC:10536]
ENSG00000198719	-2.41678	0.000660415	DLL1	6	delta like canonical Notch ligand 1 [Source:HGNC Symbol;Acc:HGNC:2908]
ENSG00000185338	-2.41353	0.0006696	SOCS1	16	suppressor of cytokine signaling 1 [Source:HGNC Symbol;Acc:HGNC:19383]
ENSG00000084710	-2.41115	2.05164e-05	EFR3B	2	EFR3 homolog B [Source:HGNC Symbol;Acc:HGNC:29155]
ENSG00000138166	-2.40915	7.42209e-08	DUSP5	10	dual specificity phosphatase 5 [Source:HGNC Symbol;Acc:HGNC:3071]
ENSG00000253414	-2.40899	0.00118483	AC124067.2	8	novel transcript
ENSG00000168016	-2.40576	7.17152e-07	TRANK1	3	tetratricopeptide repeat and ankyrin repeat containing 1 [Source:HGNC Symbol;Acc:HGNC:29011]
ENSG00000156475	-2.40481	5.74146e-05	PPP2R2B	5	protein phosphatase 2 regulatory subunit Bbeta [Source:HGNC Symbol;Acc:HGNC:9305]
ENSG00000091409	-2.40254	8.73799e-08	ITGA6	2	integrin subunit alpha 6 [Source:HGNC Symbol;Acc:HGNC:6142]
ENSG00000166401	-2.40185	1.03855e-05	SERPINB8	18	serpin family B member 8 [Source:HGNC Symbol;Acc:HGNC:8952]
ENSG00000119547	-2.39846	0.000153941	ONECUT2	18	one cut homeobox 2 [Source:HGNC Symbol;Acc:HGNC:8139]
ENSG00000145819	-2.36996	1.14605e-06	ARHGAP26	5	Rho GTPase activating protein 26 [Source:HGNC Symbol;Acc:HGNC:17073]
ENSG00000133816	-2.36883	1.22623e-06	MICAL2	11	microtubule associated monooxygenase, calponin and LIM domain containing 2 [Source:HGNC Symbol;Acc:HGNC:24693]
ENSG00000204758	-2.36366	8.13336e-05	AC008429.1	5	uncharacterized LOC100268168 [Source:NCBI gene;Acc:100268168]
ENSG00000253671	-2.3603	0.00159155	AC027117.1	8	novel transcript
ENSG00000148082	-2.3603	0.00159155	SHC3	9	SHC adaptor protein 3 [Source:HGNC Symbol;Acc:HGNC:18181]
ENSG00000272115	-2.3603	0.00159155	AC233992.3	8	novel transcript, antisense to SLC39A4
ENSG00000167550	-2.35543	5.81763e-06	RHEBL1	12	RHEB like 1 [Source:HGNC Symbol;Acc:HGNC:21166]
ENSG00000008735	-2.34882	0.00022797	MAPK8IP2	22	mitogen-activated protein kinase 8 interacting protein 2 [Source:HGNC Symbol;Acc:HGNC:6883]
ENSG00000181381	-2.34689	1.41714e-06	DDX60L	4	DExD/H-box 60 like [Source:HGNC Symbol;Acc:HGNC:26429]
ENSG00000237330	-2.34661	0.0010655	RNF223	1	ring finger protein 223 [Source:HGNC Symbol;Acc:HGNC:40020]
ENSG00000172296	-2.34307	4.9364e-06	SPTLC3	20	serine palmitoyltransferase long chain base subunit 3 [Source:HGNC Symbol;Acc:HGNC:16253]
ENSG00000183671	-2.34008	8.29049e-06	GPR1	2	G protein-coupled receptor 1 [Source:HGNC Symbol;Acc:HGNC:4463]
ENSG00000107796	-2.33484	2.99728e-05	ACTA2	10	actin, alpha 2, smooth muscle, aorta [Source:HGNC Symbol;Acc:HGNC:130]
ENSG00000128683	-2.33325	7.25643e-06	GAD1	2	glutamate decarboxylase 1 [Source:HGNC Symbol;Acc:HGNC:4092]
ENSG00000224080	-2.33137	0.00115274	UBE2FP1	3	UBE2F pseudogene 1 [Source:HGNC Symbol;Acc:HGNC:44535]
ENSG00000161638	-2.328	9.8082e-08	ITGA5	12	integrin subunit alpha 5 [Source:HGNC Symbol;Acc:HGNC:6141]
ENSG00000128342	-2.3272	2.98667e-07	LIF	22	LIF, interleukin 6 family cytokine [Source:HGNC Symbol;Acc:HGNC:6596]
ENSG00000050165	-2.32637	0.00064876	DKK3	11	dickkopf WNT signaling pathway inhibitor 3 [Source:HGNC Symbol;Acc:HGNC:2893]
ENSG00000168477	-2.31069	1.91176e-05	TNXB	6	tenascin XB [Source:HGNC Symbol;Acc:HGNC:11976]
ENSG00000213185	-2.30991	0.00214237	FAM24B	10	family with sequence similarity 24 member B [Source:HGNC Symbol;Acc:HGNC:23475]
ENSG00000267248	-2.30991	0.00214237	AC025048.2	17	uncharacterized LOC100996660 [Source:NCBI gene;Acc:100996660]
ENSG00000103044	-2.29965	0.000138064	HAS3	16	hyaluronan synthase 3 [Source:HGNC Symbol;Acc:HGNC:4820]
ENSG00000167106	-2.2942	1.82572e-07	FAM102A	9	family with sequence similarity 102 member A [Source:HGNC Symbol;Acc:HGNC:31419]
ENSG00000188042	-2.29041	0.000101663	ARL4C	2	ADP ribosylation factor like GTPase 4C [Source:HGNC Symbol;Acc:HGNC:698]
ENSG00000171658	-2.28878	3.01212e-05	NMRAL2P	3	NmrA like redox sensor 2, pseudogene [Source:HGNC Symbol;Acc:HGNC:52332]
ENSG00000124882	-2.28847	0.00115274	EREG	4	epiregulin [Source:HGNC Symbol;Acc:HGNC:3443]
ENSG00000139194	-2.28847	0.00115274	RBP5	12	retinol binding protein 5 [Source:HGNC Symbol;Acc:HGNC:15847]
ENSG00000074527	-2.2829	6.56445e-07	NTN4	12	netrin 4 [Source:HGNC Symbol;Acc:HGNC:13658]
ENSG00000140545	-2.28246	5.37695e-07	MFGE8	15	milk fat globule-EGF factor 8 protein [Source:HGNC Symbol;Acc:HGNC:7036]
ENSG00000189221	-2.2813	0.000513333	MAOA	X	monoamine oxidase A [Source:HGNC Symbol;Acc:HGNC:6833]
ENSG00000138131	-2.27772	2.06345e-05	LOXL4	10	lysyl oxidase like 4 [Source:HGNC Symbol;Acc:HGNC:17171]
ENSG00000123843	-2.27494	1.21734e-06	C4BPB	1	complement component 4 binding protein beta [Source:HGNC Symbol;Acc:HGNC:1328]
ENSG00000173698	-2.27441	2.71056e-06	ADGRG2	X	adhesion G protein-coupled receptor G2 [Source:HGNC Symbol;Acc:HGNC:4516]
ENSG00000122861	-2.27337	3.26523e-07	PLAU	10	plasminogen activator, urokinase [Source:HGNC Symbol;Acc:HGNC:9052]
ENSG00000234498	-2.26935	5.38297e-05	RPL13AP20	12	ribosomal protein L13a pseudogene 20 [Source:HGNC Symbol;Acc:HGNC:35709]
ENSG00000139211	-2.26477	9.02263e-07	AMIGO2	12	adhesion molecule with Ig like domain 2 [Source:HGNC Symbol;Acc:HGNC:24073]
ENSG00000176170	-2.25925	2.74881e-07	SPHK1	17	sphingosine kinase 1 [Source:HGNC Symbol;Acc:HGNC:11240]
ENSG00000133401	-2.25671	6.72066e-06	PDZD2	5	PDZ domain containing 2 [Source:HGNC Symbol;Acc:HGNC:18486]
ENSG00000176532	-2.25285	1.5928e-05	PRR15	7	proline rich 15 [Source:HGNC Symbol;Acc:HGNC:22310]
ENSG00000147883	-2.25056	9.84928e-07	CDKN2B	9	cyclin dependent kinase inhibitor 2B [Source:HGNC Symbol;Acc:HGNC:1788]
ENSG00000124466	-2.24545	4.25581e-07	LYPD3	19	LY6/PLAUR domain containing 3 [Source:HGNC Symbol;Acc:HGNC:24880]
ENSG00000198682	-2.24256	2.71437e-07	PAPSS2	10	3'-phosphoadenosine 5'-phosphosulfate synthase 2 [Source:HGNC Symbol;Acc:HGNC:8604]
ENSG00000198324	-2.24121	1.08395e-06	PHETA1	12	PH domain containing endocytic trafficking adaptor 1 [Source:HGNC Symbol;Acc:HGNC:26509]
ENSG00000130066	-2.23663	2.56519e-07	SAT1	X	spermidine/spermine N1-acetyltransferase 1 [Source:HGNC Symbol;Acc:HGNC:10540]
ENSG00000019169	-2.23247	5.84608e-06	MARCO	2	macrophage receptor with collagenous structure [Source:HGNC Symbol;Acc:HGNC:6895]
ENSG00000076356	-2.23081	5.03687e-06	PLXNA2	1	plexin A2 [Source:HGNC Symbol;Acc:HGNC:9100]
ENSG00000166780	-2.22921	1.40698e-05	C16orf45	16	chromosome 16 open reading frame 45 [Source:HGNC Symbol;Acc:HGNC:19213]
ENSG00000135636	-2.21743	1.83888e-06	DYSF	2	dysferlin [Source:HGNC Symbol;Acc:HGNC:3097]
ENSG00000198959	-2.21553	2.52803e-07	TGM2	20	transglutaminase 2 [Source:HGNC Symbol;Acc:HGNC:11778]
ENSG00000054938	-2.21285	0.000411285	CHRDL2	11	chordin like 2 [Source:HGNC Symbol;Acc:HGNC:24168]
ENSG00000163898	-2.21063	1.96694e-05	LIPH	3	lipase H [Source:HGNC Symbol;Acc:HGNC:18483]
ENSG00000163453	-2.21016	1.05767e-06	IGFBP7	4	insulin like growth factor binding protein 7 [Source:HGNC Symbol;Acc:HGNC:5476]
ENSG00000164949	-2.20964	0.000283084	GEM	8	GTP binding protein overexpressed in skeletal muscle [Source:HGNC Symbol;Acc:HGNC:4234]
ENSG00000060140	-2.20692	0.000201115	STYK1	12	serine/threonine/tyrosine kinase 1 [Source:HGNC Symbol;Acc:HGNC:18889]
ENSG00000120708	-2.20468	3.51994e-07	TGFBI	5	transforming growth factor beta induced [Source:HGNC Symbol;Acc:HGNC:11771]
ENSG00000255346	-2.19864	0.00199893	NOX5	15	NADPH oxidase 5 [Source:HGNC Symbol;Acc:HGNC:14874]
ENSG00000247796	-2.19103	2.96744e-05	AC008966.1	5	uncharacterized LOC257396 [Source:NCBI gene;Acc:257396]
ENSG00000196754	-2.19103	1.97042e-06	S100A2	1	S100 calcium binding protein A2 [Source:HGNC Symbol;Acc:HGNC:10492]
ENSG00000143850	-2.1905	1.19637e-06	PLEKHA6	1	pleckstrin homology domain containing A6 [Source:HGNC Symbol;Acc:HGNC:17053]
ENSG00000175984	-2.19041	0.000974164	DENND2C	1	DENN domain containing 2C [Source:HGNC Symbol;Acc:HGNC:24748]
ENSG00000146374	-2.18623	0.000339487	RSPO3	6	R-spondin 3 [Source:HGNC Symbol;Acc:HGNC:20866]
ENSG00000223749	-2.18623	0.000339487	MIR503HG	X	MIR503 host gene [Source:HGNC Symbol;Acc:HGNC:28258]
ENSG00000081923	-2.18443	0.000173131	ATP8B1	18	ATPase phospholipid transporting 8B1 [Source:HGNC Symbol;Acc:HGNC:3706]
ENSG00000010404	-2.18248	5.04982e-06	IDS	X	iduronate 2-sulfatase [Source:HGNC Symbol;Acc:HGNC:5389]
ENSG00000170017	-2.17932	7.11286e-07	ALCAM	3	activated leukocyte cell adhesion molecule [Source:HGNC Symbol;Acc:HGNC:400]
ENSG00000251095	-2.17862	1.73701e-05	AC097478.1	4	novel transcript
ENSG00000182585	-2.1707	6.14552e-06	EPGN	4	epithelial mitogen [Source:HGNC Symbol;Acc:HGNC:17470]
ENSG00000154310	-2.17014	8.04603e-06	TNIK	3	TRAF2 and NCK interacting kinase [Source:HGNC Symbol;Acc:HGNC:30765]
ENSG00000128578	-2.16217	3.90303e-06	STRIP2	7	striatin interacting protein 2 [Source:HGNC Symbol;Acc:HGNC:22209]
ENSG00000132881	-2.15154	0.002639	CPLANE2	1	ciliogenesis and planar polarity effector 2 [Source:HGNC Symbol;Acc:HGNC:28127]
ENSG00000143669	-2.14371	5.47538e-05	LYST	1	lysosomal trafficking regulator [Source:HGNC Symbol;Acc:HGNC:1968]
ENSG00000114268	-2.1373	1.03747e-05	PFKFB4	3	6-phosphofructo-2-kinase/fructose-2,6-biphosphatase 4 [Source:HGNC Symbol;Acc:HGNC:8875]
ENSG00000165312	-2.13313	6.44988e-06	OTUD1	10	OTU deubiquitinase 1 [Source:HGNC Symbol;Acc:HGNC:27346]
ENSG00000116717	-2.12092	1.50589e-06	GADD45A	1	growth arrest and DNA damage inducible alpha [Source:HGNC Symbol;Acc:HGNC:4095]
ENSG00000281376	-2.12057	0.00255104	ABALON	20	apoptotic BCL2L1-antisense long non-coding RNA [Source:HGNC Symbol;Acc:HGNC:49667]
ENSG00000182612	-2.12009	4.26208e-06	TSPAN10	17	tetraspanin 10 [Source:HGNC Symbol;Acc:HGNC:29942]
ENSG00000137767	-2.11541	6.5078e-06	SQOR	15	sulfide quinone oxidoreductase [Source:HGNC Symbol;Acc:HGNC:20390]
ENSG00000047365	-2.11406	6.19584e-05	ARAP2	4	ArfGAP with RhoGAP domain, ankyrin repeat and PH domain 2 [Source:HGNC Symbol;Acc:HGNC:16924]
ENSG00000167779	-2.1113	1.67912e-06	IGFBP6	12	insulin like growth factor binding protein 6 [Source:HGNC Symbol;Acc:HGNC:5475]
ENSG00000135116	-2.10451	0.000107097	HRK	12	harakiri, BCL2 interacting protein [Source:HGNC Symbol;Acc:HGNC:5185]
ENSG00000132003	-2.10305	1.15813e-05	ZSWIM4	19	zinc finger SWIM-type containing 4 [Source:HGNC Symbol;Acc:HGNC:25704]
ENSG00000183578	-2.10303	4.91199e-05	TNFAIP8L3	15	TNF alpha induced protein 8 like 3 [Source:HGNC Symbol;Acc:HGNC:20620]
ENSG00000146678	-2.09812	1.41859e-05	IGFBP1	7	insulin like growth factor binding protein 1 [Source:HGNC Symbol;Acc:HGNC:5469]
ENSG00000137331	-2.09623	1.83107e-06	IER3	6	immediate early response 3 [Source:HGNC Symbol;Acc:HGNC:5392]
ENSG00000065923	-2.09479	4.59466e-05	SLC9A7	X	solute carrier family 9 member A7 [Source:HGNC Symbol;Acc:HGNC:17123]
ENSG00000235172	-2.0934	0.00186626	LINC01366	5	long intergenic non-protein coding RNA 1366 [Source:HGNC Symbol;Acc:HGNC:27416]
ENSG00000079335	-2.0934	0.00186626	CDC14A	1	cell division cycle 14A [Source:HGNC Symbol;Acc:HGNC:1718]
ENSG00000238058	-2.0934	0.00186626	AL355574.1	9	novel transcript
ENSG00000135549	-2.08859	0.000122726	PKIB	6	cAMP-dependent protein kinase inhibitor beta [Source:HGNC Symbol;Acc:HGNC:9018]
ENSG00000119681	-2.08485	2.61589e-05	LTBP2	14	latent transforming growth factor beta binding protein 2 [Source:HGNC Symbol;Acc:HGNC:6715]
ENSG00000198513	-2.08072	0.000890608	ATL1	14	atlastin GTPase 1 [Source:HGNC Symbol;Acc:HGNC:11231]
ENSG00000273230	-2.07834	0.000210407	AC102953.2	7	novel transcript
ENSG00000140950	-2.076	3.41457e-06	TLDC1	16	TBC/LysM-associated domain containing 1 [Source:HGNC Symbol;Acc:HGNC:29325]
ENSG00000219607	-2.07184	0.000573157	PPP1R3G	6	protein phosphatase 1 regulatory subunit 3G [Source:HGNC Symbol;Acc:HGNC:14945]
ENSG00000088538	-2.07122	0.00140429	DOCK3	3	dedicator of cytokinesis 3 [Source:HGNC Symbol;Acc:HGNC:2989]
ENSG00000188015	-2.06824	1.90842e-05	S100A3	1	S100 calcium binding protein A3 [Source:HGNC Symbol;Acc:HGNC:10493]
ENSG00000196872	-2.06416	1.99772e-05	KIAA1211L	2	KIAA1211 like [Source:HGNC Symbol;Acc:HGNC:33454]
ENSG00000174353	-2.06313	0.00085276	STAG3L3	7	stromal antigen 3-like 3 (pseudogene) [Source:HGNC Symbol;Acc:HGNC:33845]
ENSG00000234261	-2.05956	0.00232234	AL138720.1	6	novel transcript
ENSG00000166147	-2.05789	2.17321e-06	FBN1	15	fibrillin 1 [Source:HGNC Symbol;Acc:HGNC:3603]
ENSG00000073464	-2.05763	7.43781e-05	CLCN4	X	chloride voltage-gated channel 4 [Source:HGNC Symbol;Acc:HGNC:2022]
ENSG00000077782	-2.05659	4.18954e-06	FGFR1	8	fibroblast growth factor receptor 1 [Source:HGNC Symbol;Acc:HGNC:3688]
ENSG00000205413	-2.05643	2.8225e-05	SAMD9	7	sterile alpha motif domain containing 9 [Source:HGNC Symbol;Acc:HGNC:1348]
ENSG00000246228	-2.05278	0.00108274	CASC8	8	cancer susceptibility 8 [Source:HGNC Symbol;Acc:HGNC:45129]
ENSG00000118503	-2.05225	8.33513e-06	TNFAIP3	6	TNF alpha induced protein 3 [Source:HGNC Symbol;Acc:HGNC:11896]
ENSG00000137494	-2.05029	2.29111e-05	ANKRD42	11	ankyrin repeat domain 42 [Source:HGNC Symbol;Acc:HGNC:26752]
ENSG00000179913	-2.04805	0.000684293	B3GNT3	19	UDP-GlcNAc:betaGal beta-1,3-N-acetylglucosaminyltransferase 3 [Source:HGNC Symbol;Acc:HGNC:13528]
ENSG00000185022	-2.04301	4.11962e-06	MAFF	22	MAF bZIP transcription factor F [Source:HGNC Symbol;Acc:HGNC:6780]
ENSG00000116299	-2.04176	9.6768e-06	KIAA1324	1	KIAA1324 [Source:HGNC Symbol;Acc:HGNC:29618]
ENSG00000239887	-2.03484	3.1684e-05	C1orf226	1	chromosome 1 open reading frame 226 [Source:HGNC Symbol;Acc:HGNC:34351]
ENSG00000147119	-2.03266	9.83437e-06	CHST7	X	carbohydrate sulfotransferase 7 [Source:HGNC Symbol;Acc:HGNC:13817]
ENSG00000159388	-2.0311	8.67437e-06	BTG2	1	BTG anti-proliferation factor 2 [Source:HGNC Symbol;Acc:HGNC:1131]
ENSG00000142623	-2.02826	8.43764e-05	PADI1	1	peptidyl arginine deiminase 1 [Source:HGNC Symbol;Acc:HGNC:18367]
ENSG00000095739	-2.01656	1.61899e-05	BAMBI	10	BMP and activin membrane bound inhibitor [Source:HGNC Symbol;Acc:HGNC:30251]
ENSG00000233695	-2.0127	5.8666e-05	GAS6-AS1	13	GAS6 antisense RNA 1 [Source:HGNC Symbol;Acc:HGNC:39826]
ENSG00000233198	-2.0123	0.000661742	RNF224	9	ring finger protein 224 [Source:HGNC Symbol;Acc:HGNC:41912]
ENSG00000267121	-2.01079	0.00102772	AC008105.3	17	novel transcript, antisense to FMNL1
ENSG00000260630	-2.01079	0.00102772	SNAI3-AS1	16	SNAI3 antisense RNA 1 [Source:HGNC Symbol;Acc:HGNC:28327]
ENSG00000025039	-2.00962	4.03184e-05	RRAGD	6	Ras related GTP binding D [Source:HGNC Symbol;Acc:HGNC:19903]
ENSG00000131459	-2.0027	5.22137e-06	GFPT2	5	glutamine-fructose-6-phosphate transaminase 2 [Source:HGNC Symbol;Acc:HGNC:4242]
