# Supplementary material for: Ubiquitin specific peptidase 37 and PCNA interaction promotes osteosarcoma pathogenesis by modulating replication fork progression
Source: J Transl Med. 2023 Apr 28;21:286. doi: 10.1186/s12967-023-04126-2 (PMC10142227; doi:10.1186/s12967-023-04126-2)
Supplement: Supplementary file 6 — Additional file 6: Table S5. Osteosarcoma Patient related information. [file 12967_2023_4126_MOESM6_ESM.xlsx]

## Sheet: Sheet1
S.NO.	S/NS		NUCLEUS			CYTO			SURFACE		REMARK
	(SIGNIFICANT/NON SIGNIFICANT)	MILD	MODERATE	HIGH	MILD	MODERATE	HIGH	YES	NO
16-1107	S	+				+		+			TX +VE
18-4012	S	+					+	++			BV +VE
18-19609	S	+					+	+++			MITOTIC FIGURE +VE HIGH SURFACE
18-29870	S	+				+			+		NECROSIS (NO STAIN)
18-17781	S	+				+		+			TX +VE GC
18-5852	S	+				MOD TO	+	+			GRANULAR POSITIVITRY IN
16-29861	S	+				+			+
16-26335	NS
18-7629	S	+					+	+			GC +VE
16-28714	NS										TELENGIECLIVE VARIETY
16-30586	NO TISSUE
16-25281	S		+				+	++			GRANULAR
16-25244	S										CHEMOTHERAPY INDUCED CHANGES
17-22873	S		+				++	+			GRANULAR
16-20902	S										POST CHEMO, DEAD BONE ONLY
16-36320	S	+				++		++			TX POST VASCULAR SPACES
18-5158	S
16-3575	S	+				++	+	++			OSTEOID NOT STAIN
16-45110	NS
18-3440	S	+					+	+			MITO +VE
16-1758	S		+	+			++
18-11459	S			+			++	++			NO OSTEOID
16-38137	S			+			++	++			MITOTIC FIGURE
18-27436	S			+			++	++
16-21842	S	+				+
16-11646	S	+				+					MITOTIC FIGURE NEGATIVE
16-13076	S	+				+		+
16-12747	S	+					+	+
16-388A3	S	+					++	+			GC POSITIVE
16-36799	NS
16-2015862	S
20-12340	S			++			++	+			TX GRANULAR +VE
20-17053	S		+
17-31352				++			++	+			DARK GRANULES
17-29035	S			++			++	++
17-5687	S			++			++	++			DARK GRANULES
17-28311			+				++	+
17-14055	S			++			++	++			MITOTIC FIGURE +VE
17-20803	S			++			++	++			VESSEL POSITIVE
17-29442	S			++			++	++			THICK +VE COLLAGEN
